# Supplementary material for: The cAMP responsive element modulator (CREM) transcription factor influences susceptibility to undernutrition and infection
Source: mBio. 2025 Jun 27;16(8):e01390-25. doi: 10.1128/mbio.01390-25 (PMC12345263; doi:10.1128/mbio.01390-25)
Supplement: File S1 — Results for differential expression analysis, GSEA, and cytokine data. [file mbio.01390-25-s0001.xlsx]

## Sheet: DEG_Human_SI_rs483_refvalt
Supplementary File 1: The effect of CREM on the transcriptome in human and murine intestinal tissue
Gene.stable.ID	baseMean	log2FoldChange	lfcSE	stat	pvalue	padj	Gene.name
ENSG00000198692	224.986	-2.14067	0.297114	-7.20488	5.80956e-13	1.06478e-08	EIF1AY
ENSG00000129824	773.855	-2.20509	0.346157	-6.37021	1.88764e-10	1.18681e-06	RPS4Y1
ENSG00000067048	311.216	-1.96018	0.307923	-6.36581	1.94262e-10	1.18681e-06	DDX3Y
ENSG00000012817	512.809	-2.20371	0.349571	-6.30404	2.89979e-10	1.32869e-06	KDM5D
ENSG00000007312	143.788	-1.03668	0.170294	-6.08755	1.14651e-09	3.5841e-06	CD79B
ENSG00000126353	41.2536	-1.63306	0.268425	-6.08385	1.17332e-09	3.5841e-06	CCR7
ENSG00000260655	26.0173	-1.31439	0.217714	-6.03724	1.56771e-09	4.10472e-06	NA
ENSG00000012124	153.66	-1.38423	0.236534	-5.85211	4.85374e-09	9.52635e-06	CD22
ENSG00000196092	97.8078	-1.72067	0.294127	-5.8501	4.91272e-09	9.52635e-06	PAX5
ENSG00000167483	30.1104	-2.0079	0.343776	-5.84072	5.1977e-09	9.52635e-06	NIBAN3
ENSG00000227507	323.323	-0.892054	0.155663	-5.73068	1.00031e-08	1.6667e-05	LTB
ENSG00000177455	68.2048	-1.09502	0.191929	-5.70532	1.16122e-08	1.77357e-05	CD19
ENSG00000121966	136.103	-0.928236	0.163823	-5.6661	1.46085e-08	2.05957e-05	CXCR4
ENSG00000183878	134.221	-1.53667	0.273553	-5.61743	1.93822e-08	2.5374e-05	UTY
ENSG00000136573	54.9708	-0.870671	0.156489	-5.56378	2.63992e-08	3.22563e-05	BLK
ENSG00000172724	128.393	-1.83819	0.331797	-5.54012	3.02267e-08	3.34618e-05	CCL19
ENSG00000187912	21.9344	-1.4367	0.259543	-5.53548	3.10372e-08	3.34618e-05	CLEC17A
ENSG00000111913	107.924	-0.922131	0.168399	-5.47586	4.35396e-08	4.4333e-05	RIPOR2
ENSG00000104921	30.7445	-1.04184	0.190617	-5.46562	4.61293e-08	4.44978e-05	FCER2
ENSG00000112149	89.7623	-0.783227	0.143817	-5.446	5.15148e-08	4.57125e-05	CD83
ENSG00000028277	144.846	-0.651103	0.119621	-5.44305	5.23769e-08	4.57125e-05	POU2F2
ENSG00000163534	22.2048	-1.35868	0.252102	-5.38943	7.06818e-08	5.88843e-05	FCRL1
ENSG00000162894	187.336	-0.689238	0.128788	-5.35174	8.71107e-08	6.94159e-05	FCMR
ENSG00000160856	40.8259	-1.19792	0.224753	-5.32991	9.82604e-08	7.47018e-05	FCRL3
ENSG00000188404	79.509	-1.41113	0.265084	-5.32331	1.01896e-07	7.47018e-05	SELL
ENSG00000112182	37.3574	-0.927615	0.174825	-5.30597	1.12077e-07	7.90054e-05	BACH2
ENSG00000159958	26.968	-0.967975	0.182752	-5.29665	1.17944e-07	8.00624e-05	TNFRSF13C
ENSG00000167236	10.0509	-1.29845	0.246463	-5.26836	1.37647e-07	8.84847e-05	NA
ENSG00000182183	11.028	-0.874024	0.165999	-5.26524	1.40007e-07	8.84847e-05	SHISAL2A
ENSG00000183813	17.1741	-0.917613	0.176559	-5.1972	2.02312e-07	0.000123599	CCR4
ENSG00000156234	259.362	-1.96509	0.380107	-5.16982	2.34314e-07	0.000135277	CXCL13
ENSG00000156738	168.929	-1.75384	0.339344	-5.16833	2.36189e-07	0.000135277	MS4A1
ENSG00000132185	51.2575	-1.23277	0.239613	-5.14483	2.6776e-07	0.000148712	FCRLA
ENSG00000083454	41.0654	-0.796001	0.155128	-5.13125	2.87828e-07	0.000155156	P2RX5
ENSG00000137101	47.2669	-1.11586	0.219968	-5.07282	3.9197e-07	0.000205258	CD72
ENSG00000144218	73.5379	-0.477667	0.0944076	-5.05963	4.20069e-07	0.000213862	AFF3
ENSG00000203859	3.89618	-2.5972	0.516103	-5.03234	4.84541e-07	0.000237914	HSD3B2
ENSG00000067646	98.4338	-1.27142	0.252823	-5.02891	4.93274e-07	0.000237914	ZFY
ENSG00000125730	643.782	-1.25542	0.25066	-5.00844	5.48723e-07	0.000257872	C3
ENSG00000169508	76.0319	-0.566049	0.113578	-4.98379	6.23503e-07	0.000285689	GPR183
ENSG00000162892	28.7917	-0.713005	0.143338	-4.9743	6.54836e-07	0.000292728	IL24
ENSG00000177494	5.12428	-1.38371	0.281712	-4.91177	9.02567e-07	0.000393863	ZBED2
ENSG00000169347	1520.89	1.36483	0.278912	4.89341	9.91049e-07	0.000422417	GP2
ENSG00000128218	36.7898	-1.26613	0.2628	-4.81786	1.45103e-06	0.000604421	VPREB3
ENSG00000203710	49.6471	-1.05352	0.219632	-4.79674	1.61268e-06	0.000656829	CR1
ENSG00000104894	212.577	-0.594461	0.12414	-4.78863	1.67925e-06	0.000662116	CD37
ENSG00000163599	13.5285	-0.95023	0.198527	-4.78641	1.69792e-06	0.000662116	CTLA4
ENSG00000263264	7.70039	-1.03837	0.218492	-4.75243	2.00991e-06	0.000760927	NA
ENSG00000137077	518.411	-0.891415	0.187667	-4.74998	2.03434e-06	0.000760927	CCL21
ENSG00000175857	30.7802	-0.766388	0.162204	-4.72483	2.30309e-06	0.00084422	GAPT
ENSG00000070190	85.5143	-0.542967	0.115431	-4.70381	2.5535e-06	0.000917657	DAPP1
ENSG00000174123	48.9134	-1.0235	0.217879	-4.69755	2.63296e-06	0.000928018	TLR10
ENSG00000162267	9.4183	-1.03662	0.221031	-4.68996	2.73264e-06	0.0009286	ITIH3
ENSG00000102962	38.9157	-0.740286	0.157853	-4.68971	2.73594e-06	0.0009286	CCL22
ENSG00000128815	154.231	-0.667884	0.142733	-4.67926	2.87907e-06	0.00095941	WDFY4
ENSG00000158481	39.4341	-0.812927	0.175691	-4.62702	3.70965e-06	0.00121412	CD1C
ENSG00000068831	110.673	-0.567264	0.124613	-4.55222	5.30831e-06	0.00168747	RASGRP2
ENSG00000005513	28.0847	-0.764432	0.167972	-4.55096	5.34008e-06	0.00168747	SOX8
ENSG00000188822	12.2064	-1.38248	0.305103	-4.5312	5.86491e-06	0.0018219	CNR2
ENSG00000204475	11.496	-0.874056	0.193188	-4.52438	6.05741e-06	0.00185034	NCR3
ENSG00000184261	8.06313	-0.917158	0.204682	-4.48088	7.43342e-06	0.00223344	KCNK12
ENSG00000168421	136.653	-0.413557	0.0926519	-4.46356	8.06108e-06	0.00238296	RHOH
ENSG00000153012	15.959	-0.953754	0.214043	-4.45591	8.35399e-06	0.00243035	LGI2
ENSG00000116132	16.4992	-1.1416	0.256965	-4.44261	8.88741e-06	0.00254513	PRRX1
ENSG00000178562	55.5524	-0.575346	0.130202	-4.41888	9.92157e-06	0.00279758	CD28
ENSG00000114374	105.748	-1.12524	0.257143	-4.37591	1.20926e-05	0.00335807	USP9Y
ENSG00000138061	53.4922	-0.582596	0.133515	-4.36353	1.27979e-05	0.0035009	CYP1B1
ENSG00000164047	1.04479	-1.90655	0.439143	-4.34153	1.41492e-05	0.00377788	CAMP
ENSG00000151892	85.3692	-0.549436	0.126587	-4.34039	1.42227e-05	0.00377788	GFRA1
ENSG00000112799	50.0289	-0.508582	0.117405	-4.33185	1.47859e-05	0.00387137	LY86
ENSG00000086730	153.562	-0.384895	0.0900174	-4.27578	1.90466e-05	0.00491669	LAT2
ENSG00000255354	2.76453	-1.12314	0.26362	-4.26044	2.04021e-05	0.00519346	NA
ENSG00000157734	30.6234	-0.59771	0.140748	-4.24668	2.16962e-05	0.00544723	SNX22
ENSG00000220008	22.2312	-0.608859	0.143581	-4.24053	2.22994e-05	0.00552302	LINGO3
ENSG00000153064	114.695	-0.685931	0.162098	-4.23159	2.32048e-05	0.00567063	BANK1
ENSG00000023445	1199.19	-0.560637	0.132749	-4.22328	2.40775e-05	0.00580648	BIRC3
ENSG00000131378	339.664	-0.390668	0.0929061	-4.20498	2.61105e-05	0.00621497	RFTN1
ENSG00000101265	281.994	-0.464007	0.111617	-4.15712	3.22288e-05	0.00757295	RASSF2
ENSG00000254126	8.18146	-1.07653	0.259445	-4.14936	3.33401e-05	0.00773392	CD8B2
ENSG00000120659	27.381	-0.883233	0.213006	-4.14651	3.37578e-05	0.00773392	TNFSF11
ENSG00000176788	210.303	-0.419018	0.10119	-4.14091	3.45937e-05	0.00782758	BASP1
ENSG00000168631	34.247	1.63116	0.39551	4.12419	3.72037e-05	0.00831548	MUCL3
ENSG00000170542	163.295	-0.414193	0.101405	-4.08455	4.41625e-05	0.00975193	SERPINB9
ENSG00000253276	138.905	-0.202173	0.049588	-4.07706	4.56095e-05	0.00995155	CCDC71L
ENSG00000198771	327.031	-0.297923	0.0739663	-4.02782	5.6297e-05	0.012139	RCSD1
ENSG00000155966	10.2478	-1.01046	0.251674	-4.01494	5.94601e-05	0.0125884	AFF2
ENSG00000175895	448.607	-0.156719	0.0390599	-4.01228	6.01352e-05	0.0125884	PLEKHF2
ENSG00000130560	698.474	0.121077	0.0301857	4.01108	6.04419e-05	0.0125884	UBAC1
ENSG00000155926	254.374	-0.325391	0.0811929	-4.00763	6.13323e-05	0.0126303	SLA
ENSG00000185070	47.6356	-0.476263	0.119077	-3.99962	6.34452e-05	0.0127821	FLRT2
ENSG00000163376	107.308	-0.266433	0.0666158	-3.99955	6.34639e-05	0.0127821	KBTBD8
ENSG00000112486	167.934	-0.376426	0.0942627	-3.99338	6.51394e-05	0.0129769	CCR6
ENSG00000122986	49.5624	-0.480692	0.121153	-3.96764	7.25884e-05	0.0143054	HVCN1
ENSG00000103522	37.2255	-0.576799	0.146105	-3.94785	7.88561e-05	0.015362	IL21R
ENSG00000160683	4.13856	-1.72747	0.437832	-3.94552	7.96265e-05	0.015362	CXCR5
ENSG00000158050	37.3467	-0.480159	0.121793	-3.94242	8.06652e-05	0.0154003	DUSP2
ENSG00000188389	32.0045	-0.591931	0.150361	-3.93673	8.25988e-05	0.0156069	PDCD1
ENSG00000186106	234.565	-0.12702	0.0323775	-3.92309	8.74201e-05	0.0161065	ANKRD46
ENSG00000198003	7.78971	0.629602	0.160512	3.92246	8.765e-05	0.0161065	ODAD3
ENSG00000117009	10.7403	-0.580211	0.148	-3.92034	8.84235e-05	0.0161065	KMO
ENSG00000243637	1.75259	-1.05719	0.269731	-3.91943	8.87579e-05	0.0161065	NA
ENSG00000117215	83.1869	-0.977832	0.24982	-3.91414	9.07251e-05	0.0162669	PLA2G2D
ENSG00000173200	62.8317	-0.458042	0.117077	-3.91231	9.14172e-05	0.0162669	PARP15
ENSG00000138795	48.3894	-0.488138	0.125028	-3.90424	9.45217e-05	0.0166576	LEF1
ENSG00000049249	14.4693	-0.809485	0.207631	-3.89867	9.67223e-05	0.0167688	TNFRSF9
ENSG00000186265	44.3837	-0.380965	0.0977842	-3.89598	9.78043e-05	0.0167688	BTLA
ENSG00000179813	9.60732	-1.0868	0.278971	-3.89575	9.7897e-05	0.0167688	FAM216B
ENSG00000146094	120.799	-0.356791	0.0917463	-3.88889	0.000100703	0.0170898	DOK3
ENSG00000133488	3.46204	-0.951259	0.245263	-3.87852	0.000105092	0.0176709	SEC14L4
ENSG00000185338	100.419	-0.460351	0.118811	-3.87464	0.000106782	0.0176983	SOCS1
ENSG00000189182	2.10566	-1.61725	0.417494	-3.87372	0.000107186	0.0176983	KRT77
ENSG00000156136	332.714	-0.213981	0.0553374	-3.86684	0.000110256	0.0180426	DCK
ENSG00000158748	1.72571	-1.17337	0.303635	-3.86439	0.000111367	0.0180631	HTR6
ENSG00000143119	528.768	-0.308313	0.0799134	-3.85809	0.000114276	0.0182521	CD53
ENSG00000100767	126.142	-0.361971	0.0938341	-3.85756	0.000114524	0.0182521	PAPLN
ENSG00000164691	158.356	-0.305033	0.0791251	-3.85507	0.000115698	0.0182803	TAGAP
ENSG00000100985	81.7784	-1.04199	0.270616	-3.85045	0.0001179	0.018469	MMP9
ENSG00000182162	213.594	-0.308124	0.080097	-3.84688	0.000119629	0.0184823	P2RY8
ENSG00000158488	13.9098	-0.578548	0.150424	-3.84612	0.000120002	0.0184823	CD1E
ENSG00000226979	11.3404	-0.705003	0.183618	-3.83951	0.000123282	0.0187337	LTA
ENSG00000169896	39.9214	-0.489466	0.127508	-3.83872	0.000123678	0.0187337	ITGAM
ENSG00000154065	26.5712	-0.473109	0.123764	-3.82268	0.000132008	0.0198314	ANKRD29
ENSG00000163600	24.7037	-0.569223	0.149135	-3.81682	0.000135183	0.0201434	ICOS
ENSG00000134061	78.6745	-0.477294	0.125136	-3.8142	0.000136622	0.0201937	CD180
ENSG00000163508	24.0824	-0.532351	0.139868	-3.8061	0.000141174	0.0206996	EOMES
ENSG00000185668	3.03577	-0.848564	0.223078	-3.80388	0.000142446	0.0207203	POU3F1
ENSG00000010671	131.186	-0.350794	0.0924126	-3.79596	0.000147075	0.0212252	BTK
ENSG00000161911	1.81499	-1.51269	0.398908	-3.79207	0.000149399	0.0213921	TREML1
ENSG00000164236	6.05928	-0.770452	0.204032	-3.77613	0.000159281	0.0225875	ANKRD33B
ENSG00000164485	9.72118	-1.45433	0.385346	-3.7741	0.000160584	0.0225875	IL22RA2
ENSG00000118308	225.86	-0.381386	0.101089	-3.77277	0.000161445	0.0225875	IRAG2
ENSG00000107317	268.841	-0.616378	0.16357	-3.76828	0.000164378	0.0228237	PTGDS
ENSG00000221968	75.0926	-0.299905	0.0798697	-3.75493	0.000173389	0.0238938	FADS3
ENSG00000163273	1.80879	-1.79971	0.481082	-3.74097	0.000183312	0.0250727	NPPC
ENSG00000170006	74.6023	-0.336177	0.0902187	-3.72625	0.00019435	0.0263855	TMEM154
ENSG00000237988	171.587	-1.1618	0.312436	-3.71853	0.000200384	0.026995	OR2I1P
ENSG00000169499	573.403	-0.214966	0.0578369	-3.71677	0.000201785	0.026995	PLEKHA2
ENSG00000035720	35.5386	-0.500693	0.134846	-3.71306	0.000204766	0.0271954	STAP1
ENSG00000102445	19.7758	-0.554827	0.14969	-3.7065	0.000210144	0.0277087	RUBCNL
ENSG00000140379	37.8684	-0.469062	0.12697	-3.69427	0.000220519	0.0287998	BCL2A1
ENSG00000115956	232.898	-0.364614	0.0987291	-3.69307	0.000221561	0.0287998	PLEK
ENSG00000121552	16.8243	-0.699119	0.189413	-3.69098	0.00022339	0.028833	CSTA
ENSG00000115009	115.665	-0.793828	0.215556	-3.6827	0.000230779	0.0295784	CCL20
ENSG00000143869	3.17534	-0.96661	0.262691	-3.67965	0.000233557	0.0297106	GDF7
ENSG00000075035	8.31813	-0.814401	0.221424	-3.67802	0.000235052	0.0297106	WSCD2
ENSG00000127074	71.3156	-0.525108	0.142876	-3.67527	0.000237594	0.0298262	RGS13
ENSG00000100721	32.394	-2.23868	0.609764	-3.67139	0.00024123	0.0300767	TCL1A
ENSG00000110944	9.9714	-0.630511	0.17231	-3.65917	0.000253031	0.0313348	IL23A
ENSG00000110848	100.792	-0.324698	0.0888228	-3.65557	0.000256611	0.0314707	CD69
ENSG00000076826	1461.03	0.176926	0.0484115	3.65462	0.000257563	0.0314707	CAMSAP3
ENSG00000102879	1179.35	-0.325146	0.0890467	-3.65142	0.000260799	0.0316551	CORO1A
ENSG00000114378	60.855	0.28298	0.0777047	3.64174	0.000270803	0.0326532	HYAL1
ENSG00000023608	45.3655	-0.216294	0.0599218	-3.60959	0.000306676	0.0367325	SNAPC1
ENSG00000081237	1291.68	-0.335081	0.0928733	-3.60794	0.000308643	0.0367325	PTPRC
ENSG00000149256	12.7072	-0.558788	0.155284	-3.59849	0.000320069	0.0375317	TENM4
ENSG00000162511	1722.11	-0.289959	0.0805899	-3.59795	0.000320731	0.0375317	LAPTM5
ENSG00000113088	38.1079	-0.575636	0.160018	-3.59733	0.000321502	0.0375317	GZMK
ENSG00000121210	145.008	-0.347851	0.0967893	-3.5939	0.000325765	0.0377887	TMEM131L
ENSG00000154319	28.2783	-0.453974	0.126961	-3.5757	0.000349291	0.0402035	FAM167A
ENSG00000189433	1.01784	-1.82203	0.509739	-3.57445	0.000350969	0.0402035	GJB4
ENSG00000118432	19.008	-0.685856	0.192756	-3.55815	0.000373475	0.0424678	CNR1
ENSG00000105639	297.401	-0.388624	0.109262	-3.55682	0.00037537	0.0424678	JAK3
ENSG00000133789	698.838	-0.174257	0.0491743	-3.54366	0.000394608	0.0441612	SWAP70
ENSG00000136490	391.232	-0.360108	0.101637	-3.54308	0.000395484	0.0441612	LIMD2
ENSG00000132819	382.535	-0.191622	0.0541048	-3.54169	0.000397567	0.0441612	RBM38
ENSG00000185811	501.617	-0.256738	0.0725678	-3.5379	0.00040332	0.0442766	IKZF1
ENSG00000137078	95.2541	-0.350768	0.0991479	-3.53783	0.000403437	0.0442766	SIT1
ENSG00000163518	21.5208	-1.00812	0.285727	-3.52827	0.000418293	0.0456338	FCRL4
ENSG00000090104	77.643	-0.532232	0.150939	-3.52613	0.000421673	0.0457303	RGS1
ENSG00000183607	5.77042	1.4917	0.423525	3.52211	0.000428124	0.0461568	GKN2
ENSG00000103365	671.888	-0.164048	0.0467517	-3.50892	0.000449925	0.0482235	GGA2
ENSG00000100077	237.304	-0.315543	0.0901656	-3.49959	0.000465974	0.0496533	GRK3
ENSG00000110900	178.132	-0.322292	0.0922665	-3.49305	0.000477534	0.050591	TSPAN11
ENSG00000213402	659.726	-0.322377	0.0923353	-3.49137	0.000480545	0.0505969	PTPRCAP
ENSG00000166750	707.36	-0.291041	0.083394	-3.48995	0.000483111	0.0505969	SLFN5
ENSG00000188910	11.8852	-0.881397	0.252927	-3.48479	0.00049253	0.0512903	GJB3
ENSG00000179583	986.537	-0.251692	0.0723739	-3.47766	0.000505814	0.052376	CIITA
ENSG00000157303	77.6466	-0.290216	0.0834905	-3.47604	0.000508873	0.0523968	SUSD3
ENSG00000086967	8.97199	-0.818735	0.23565	-3.47437	0.000512063	0.0524195	MYBPC2
ENSG00000135144	156.314	-0.345502	0.0994845	-3.47293	0.000514814	0.0524195	DTX1
ENSG00000100147	92.5188	0.165347	0.0476391	3.47081	0.000518884	0.052542	CCDC134
ENSG00000132554	0.668693	1.79244	0.516889	3.46775	0.000524838	0.052853	RGS22
ENSG00000177683	300.329	-0.124665	0.0359972	-3.46319	0.000533819	0.0533263	THAP5
ENSG00000078304	1511.49	-0.0618045	0.0178501	-3.46241	0.000535358	0.0533263	PPP2R5C
ENSG00000125910	63.9399	-0.384088	0.111235	-3.45296	0.000554474	0.0549319	S1PR4
ENSG00000137868	3.03571	-1.20625	0.349541	-3.45096	0.000558589	0.055042	STRA6
ENSG00000006074	72.2055	-0.77555	0.224978	-3.44723	0.00056636	0.0555093	NA
ENSG00000143954	21.4138	-0.847583	0.246583	-3.43732	0.00058751	0.057276	REG3G
ENSG00000138623	136.015	-0.439122	0.127947	-3.43208	0.000598981	0.0580853	SEMA7A
ENSG00000129993	112.99	-0.207535	0.0606712	-3.42065	0.000624707	0.0597251	CBFA2T3
ENSG00000139370	217.887	-0.115851	0.0338718	-3.42028	0.000625559	0.0597251	SLC15A4
ENSG00000269404	308.929	-0.359916	0.105231	-3.42024	0.000625666	0.0597251	SPIB
ENSG00000006576	141.84	-0.175968	0.0516296	-3.40828	0.000653739	0.0620815	PHTF2
ENSG00000136167	1937.15	-0.305319	0.0898645	-3.39755	0.000679925	0.0642353	LCP1
ENSG00000215182	33.9664	1.86919	0.550434	3.39585	0.00068416	0.064304	MUC5AC
ENSG00000183484	57.8074	-0.313966	0.092512	-3.39378	0.000689343	0.0644606	GPR132
ENSG00000125733	719.564	0.15422	0.0454733	3.39143	0.000695278	0.0646856	TRIP10
ENSG00000179388	22.5515	-0.478103	0.141182	-3.38643	0.000708078	0.0652228	EGR3
ENSG00000158477	2.82749	-0.986456	0.2913	-3.3864	0.00070817	0.0652228	CD1A
ENSG00000095777	5.42895	-0.717331	0.211978	-3.38398	0.000714425	0.0654699	MYO3A
ENSG00000079263	111.909	-0.367462	0.108651	-3.38205	0.00071947	0.0656042	SP140
ENSG00000171700	153.489	-0.253358	0.0749939	-3.37839	0.000729124	0.0661554	RGS19
ENSG00000081189	240.168	-0.261776	0.0775335	-3.37629	0.000734702	0.0663331	MEF2C
ENSG00000181896	268.384	-0.17156	0.0508636	-3.37294	0.000743691	0.0668156	ZNF101
ENSG00000161270	3.48587	-1.14782	0.340792	-3.3681	0.000756884	0.0674568	NPHS1
ENSG00000158525	1.52642	-1.29626	0.38492	-3.36762	0.000758189	0.0674568	CPA5
ENSG00000205268	444.69	-0.115932	0.0344545	-3.36478	0.000766051	0.067827	PDE7A
ENSG00000110031	286.026	-0.223675	0.0665304	-3.36201	0.000773784	0.0681823	LPXN
ENSG00000107099	516.942	-0.240489	0.0715747	-3.35998	0.000779491	0.0683565	DOCK8
ENSG00000188906	67.1322	-0.290282	0.0864444	-3.35802	0.000785032	0.0685146	LRRK2
ENSG00000174130	59.4492	-0.366049	0.109138	-3.354	0.000796531	0.06889	TLR6
ENSG00000172023	344.985	-1.05535	0.314666	-3.35389	0.000796851	0.06889	REG1B
ENSG00000131069	3430.52	0.0965672	0.0288574	3.34636	0.000818791	0.0703587	ACSS2
ENSG00000135426	79.9209	-0.306869	0.0917276	-3.34544	0.000821516	0.0703587	TESPA1
ENSG00000104164	736.737	-0.0896374	0.0268366	-3.34011	0.000837448	0.0713895	BLOC1S6
ENSG00000198796	7.03891	-1.08103	0.324363	-3.33279	0.000859811	0.072845	ALPK2
ENSG00000162739	115.496	-0.322465	0.0967804	-3.33193	0.000862471	0.072845	SLAMF6
ENSG00000141968	218.911	-0.241542	0.0726527	-3.32462	0.000885401	0.0741775	VAV1
ENSG00000116741	2873.86	0.232314	0.0698832	3.32432	0.000886342	0.0741775	RGS2
ENSG00000166736	7.3667	-0.984127	0.296502	-3.31913	0.000902993	0.0752276	HTR3A
ENSG00000131196	106.246	-0.2841	0.0859677	-3.30473	0.000950664	0.0788057	NFATC1
ENSG00000123329	254.24	-0.270309	0.0818226	-3.30359	0.000954543	0.0788057	ARHGAP9
ENSG00000069493	81.0659	-0.346264	0.104939	-3.29967	0.000967983	0.0795499	CLEC2D
ENSG00000088727	61.7073	0.203634	0.0617365	3.29844	0.000972238	0.0795499	KIF9
ENSG00000101445	602.174	-0.247616	0.075104	-3.29698	0.000977322	0.0796105	PPP1R16B
ENSG00000143494	16.5595	-0.370692	0.112643	-3.29087	0.000998765	0.0809972	VASH2
ENSG00000126804	379.655	-0.122608	0.0372992	-3.28715	0.00101205	0.0817132	ZBTB1
ENSG00000148180	4321.32	0.158915	0.0484409	3.28059	0.00103589	0.0832713	GSN
ENSG00000204252	291.919	-0.355924	0.108587	-3.27777	0.00104632	0.0833141	HLA-DOA
ENSG00000065609	3.62667	-1.04105	0.317655	-3.2773	0.00104804	0.0833141	SNAP91
ENSG00000075884	121.504	-0.23269	0.0710122	-3.27676	0.00105006	0.0833141	ARHGAP15
ENSG00000188263	41.2889	-0.444547	0.13582	-3.27305	0.00106394	0.0834351	IL17REL
ENSG00000130377	1.47998	1.02892	0.31437	3.27296	0.00106428	0.0834351	ACSBG2
ENSG00000197943	869.876	-0.133709	0.0408656	-3.27192	0.00106819	0.0834351	PLCG2
ENSG00000135074	327.562	-0.319415	0.0976358	-3.2715	0.0010698	0.0834351	ADAM19
ENSG00000034971	2.11565	1.52802	0.467743	3.26679	0.00108776	0.0844764	MYOC
ENSG00000158987	114.485	-0.15776	0.0483352	-3.26388	0.00109899	0.0849884	RAPGEF6
ENSG00000162692	330.206	-0.344308	0.105654	-3.25883	0.00111871	0.0861503	VCAM1
ENSG00000145416	105.769	-0.35763	0.109833	-3.25613	0.00112944	0.0866122	MARCHF1
ENSG00000264198	632.771	-0.262924	0.080899	-3.25003	0.00115393	0.0881217	NA
ENSG00000144815	219.914	-0.192563	0.0595406	-3.23415	0.00122007	0.092786	NXPE3
ENSG00000110911	6137.66	-0.665146	0.206016	-3.22862	0.00124389	0.0940477	SLC11A2
ENSG00000162722	3.15103	-0.907802	0.281234	-3.22792	0.00124692	0.0940477	TRIM58
ENSG00000160255	576.144	-0.328158	0.101801	-3.22353	0.0012662	0.09511	ITGB2
ENSG00000133063	3.40378	-0.791714	0.245771	-3.22135	0.00127589	0.0954471	CHIT1
ENSG00000100503	433.062	-0.172912	0.0537745	-3.21549	0.00130221	0.0968059	NIN
ENSG00000134532	18.8402	-0.366716	0.114065	-3.21496	0.00130462	0.0968059	SOX5
ENSG00000153814	61.2838	-0.216196	0.0672831	-3.21323	0.00131249	0.0969974	JAZF1
ENSG00000082293	4.44339	-0.862434	0.268661	-3.21011	0.00132683	0.0976632	COL19A1
ENSG00000155849	141.755	-0.227639	0.0709635	-3.20784	0.00133737	0.0980454	ELMO1
ENSG00000176749	69.6662	-0.271737	0.0847953	-3.20462	0.0013524	0.098752	CDK5R1
ENSG00000187764	614.924	-0.163058	0.0509094	-3.20291	0.00136045	0.0989459	SEMA4D
ENSG00000177917	197.954	-0.119217	0.037239	-3.20141	0.00136755	0.099069	ARL6IP6
ENSG00000165168	401.849	-0.330998	0.103505	-3.1979	0.0013843	0.0998879	CYBB
ENSG00000196396	535.525	-0.135539	0.0424226	-3.19497	0.00139844	0.100512	PTPN1
ENSG00000183918	43.9154	-0.385668	0.12083	-3.19183	0.00141375	0.101216	SH2D1A
ENSG00000104903	71.9907	-0.3358	0.105329	-3.18812	0.00143202	0.102125	LYL1
ENSG00000181392	29.5262	0.351431	0.110379	3.18385	0.00145329	0.10324	SYNE4
ENSG00000134954	1505.07	-0.232903	0.0732365	-3.18014	0.00147202	0.104167	ETS1
ENSG00000064886	65.5994	-0.588722	0.185211	-3.17865	0.00147964	0.104303	CHI3L2
ENSG00000171608	399.198	-0.256638	0.0807986	-3.17627	0.00149181	0.104758	PIK3CD
ENSG00000115935	848.188	-0.215566	0.0679792	-3.17106	0.00151885	0.10625	WIPF1
ENSG00000176946	849.777	0.0976567	0.0309134	3.15904	0.00158291	0.109633	THAP4
ENSG00000111348	1306.17	-0.240522	0.0761421	-3.15886	0.00158389	0.109633	ARHGDIB
ENSG00000150907	340.966	-0.147083	0.0465655	-3.15863	0.00158515	0.109633	FOXO1
ENSG00000104812	675.34	0.0914035	0.0289665	3.15549	0.0016023	0.110148	GYS1
ENSG00000155508	793.733	-0.0685223	0.0217182	-3.15507	0.00160462	0.110148	CNOT8
ENSG00000074706	75.7866	-0.260986	0.0828253	-3.15104	0.00162689	0.11084	IPCEF1
ENSG00000174500	50.1596	-0.31099	0.0987461	-3.14939	0.0016361	0.11084	GCSAM
ENSG00000086300	67.7524	-0.283372	0.0899898	-3.14893	0.00163867	0.11084	SNX10
ENSG00000137819	84.6932	-0.232488	0.0738316	-3.14889	0.0016389	0.11084	PAQR5
ENSG00000167895	351.62	-0.280032	0.08904	-3.14502	0.00166076	0.111634	TMC8
ENSG00000125245	54.9442	-0.362716	0.115349	-3.1445	0.00166369	0.111634	GPR18
ENSG00000164330	40.1783	-0.353513	0.112455	-3.14359	0.00166891	0.111634	EBF1
ENSG00000122122	456.156	-0.255148	0.0812298	-3.14107	0.00168333	0.112189	SASH3
ENSG00000147251	168.035	-0.233247	0.074341	-3.13752	0.00170382	0.113144	DOCK11
ENSG00000158457	149.913	-0.229633	0.0734013	-3.12847	0.00175722	0.116268	TSPAN33
ENSG00000132704	60.4767	-0.386478	0.12392	-3.11876	0.00181612	0.119376	FCRL2
ENSG00000204610	1005.34	0.201102	0.0644849	3.11858	0.00181722	0.119376	TRIM15
ENSG00000160991	515.877	-0.186966	0.0599857	-3.11685	0.00182796	0.119653	ORAI2
ENSG00000130558	69.4811	-0.343305	0.110254	-3.11377	0.00184715	0.120345	OLFM1
ENSG00000124203	52.8822	-0.315973	0.1015	-3.11305	0.00185167	0.120345	ZNF831
ENSG00000163568	23.7455	-0.48196	0.155015	-3.10913	0.00187641	0.121522	AIM2
ENSG00000233864	37.2184	-0.258614	0.0832487	-3.10652	0.00189301	0.122166	NA
ENSG00000013016	80.6338	-0.259639	0.0836213	-3.10493	0.00190321	0.122393	EHD3
ENSG00000132024	1807.61	0.13662	0.044037	3.1024	0.00191959	0.123015	CC2D1A
ENSG00000135185	309.276	-0.113258	0.0365336	-3.10011	0.0019345	0.123538	TMEM243
ENSG00000161791	290.688	-0.205991	0.066521	-3.09663	0.00195734	0.124366	FMNL3
ENSG00000009830	182.543	0.118313	0.0382138	3.09607	0.00196103	0.124366	POMT2
ENSG00000100368	434.207	-0.267961	0.0865786	-3.095	0.00196814	0.124386	CSF2RB
ENSG00000130669	1270.23	0.100886	0.0326979	3.0854	0.00203279	0.128031	PAK4
ENSG00000105697	1.69332	-0.944615	0.306474	-3.0822	0.00205475	0.12875	HAMP
ENSG00000113946	1.56276	-1.27391	0.41338	-3.08169	0.00205826	0.12875	CLDN16
ENSG00000180448	974.138	-0.171841	0.0557817	-3.08059	0.00206591	0.128789	ARHGAP45
ENSG00000116031	34.4747	-0.39607	0.128658	-3.07848	0.00208059	0.129155	CD207
ENSG00000000938	62.5549	-0.421807	0.137051	-3.07773	0.00208587	0.129155	FGR
ENSG00000121879	376.74	-0.105097	0.0341875	-3.07415	0.00211104	0.130273	PIK3CA
ENSG00000128656	40.5078	-0.255311	0.0830896	-3.07272	0.00212118	0.13046	CHN1
ENSG00000138311	2.60016	0.735253	0.239406	3.07116	0.00213227	0.130703	ZNF365
ENSG00000064012	603.666	-0.0863084	0.0281215	-3.06912	0.00214689	0.131051	CASP8
ENSG00000082512	172.892	-0.205754	0.0670776	-3.0674	0.00215926	0.131051	TRAF5
ENSG00000128394	75.7222	-0.224666	0.0732436	-3.06739	0.0021594	0.131051	APOBEC3F
ENSG00000242028	6.10279	0.455524	0.148577	3.06591	0.00217006	0.131264	HYPK
ENSG00000152601	2060.07	-0.0908532	0.0296499	-3.0642	0.00218249	0.131549	MBNL1
ENSG00000130475	86.7468	-0.262909	0.0858256	-3.0633	0.00218913	0.131549	FCHO1
ENSG00000078549	7.18693	-0.705065	0.230696	-3.05626	0.00224119	0.134237	ADCYAP1R1
ENSG00000095015	502.479	-0.137469	0.0450371	-3.05235	0.00227053	0.135552	MAP3K1
ENSG00000106351	609.498	0.122741	0.040248	3.04961	0.00229139	0.136353	AGFG2
ENSG00000197993	4.57646	-0.962475	0.316105	-3.0448	0.00232837	0.138105	KEL
ENSG00000105523	1655.79	0.130104	0.0427749	3.04159	0.00235331	0.138947	FAM83E
ENSG00000166501	265.936	-0.270586	0.0890021	-3.04022	0.00236403	0.138947	PRKCB
ENSG00000244509	221.263	-0.187242	0.0615914	-3.04006	0.00236531	0.138947	APOBEC3C
ENSG00000140678	70.8679	-0.472328	0.15549	-3.03768	0.00238404	0.1396	ITGAX
ENSG00000197992	17.4476	-0.430287	0.141911	-3.0321	0.00242859	0.141203	CLEC9A
ENSG00000141404	36.2275	-0.247827	0.0817531	-3.03141	0.00243414	0.141203	GNAL
ENSG00000140511	54.4767	-0.518486	0.171074	-3.03078	0.00243926	0.141203	HAPLN3
ENSG00000125089	121.9	-0.206537	0.0681547	-3.03041	0.00244223	0.141203	SH3TC1
ENSG00000143353	148.375	-0.132305	0.0436923	-3.02811	0.00246088	0.141833	LYPLAL1
ENSG00000118707	182.33	-0.188559	0.0623653	-3.02346	0.00249901	0.143419	TGIF2
ENSG00000130208	95.7829	-0.3109	0.10285	-3.02285	0.00250405	0.143419	APOC1
ENSG00000150051	2.60329	0.830355	0.275689	3.01193	0.00259592	0.148218	MKX
ENSG00000241106	23.5576	-0.443234	0.147325	-3.00854	0.0026251	0.149419	HLA-DOB
ENSG00000105369	814.038	-0.311351	0.103624	-3.00463	0.00265908	0.150854	CD79A
ENSG00000103742	32.3789	-0.36489	0.121497	-3.00328	0.00267089	0.150854	IGDCC4
ENSG00000169403	152.265	-0.252049	0.0839404	-3.00271	0.00267588	0.150854	PTAFR
ENSG00000101017	259.98	-0.219413	0.073092	-3.00187	0.00268323	0.150854	CD40
ENSG00000163389	210.627	-0.149297	0.0497687	-2.99982	0.00270143	0.151412	POGLUT1
ENSG00000101109	969.603	-0.11015	0.0367594	-2.9965	0.00273097	0.152149	STK4
ENSG00000213654	339.581	-0.202097	0.0674449	-2.99648	0.00273118	0.152149	GPSM3
ENSG00000085832	854.831	-0.0946958	0.0316186	-2.99494	0.00274497	0.152221	EPS15
ENSG00000078081	113.048	-0.483824	0.161602	-2.99392	0.00275421	0.152221	LAMP3
ENSG00000213694	106.316	-0.300434	0.10036	-2.99357	0.00275738	0.152221	S1PR3
ENSG00000111215	105.123	0.645283	0.215758	2.99077	0.00278274	0.152554	PRR4
ENSG00000198286	246.322	-0.264891	0.0885813	-2.99037	0.00278641	0.152554	CARD11
ENSG00000072401	214.488	-0.117659	0.0393494	-2.99011	0.00278878	0.152554	UBE2D1
ENSG00000007171	2061.27	-0.461308	0.154323	-2.98924	0.00279672	0.152554	NOS2
ENSG00000117091	237.249	-0.227631	0.076205	-2.98708	0.00281652	0.152723	CD48
ENSG00000100060	226.513	-0.168996	0.0565912	-2.98626	0.00282414	0.152723	MFNG
ENSG00000155629	381.694	-0.243598	0.0815751	-2.98619	0.00282481	0.152723	PIK3AP1
ENSG00000110696	1260.01	-0.0748173	0.0250758	-2.98364	0.00284839	0.153545	C11orf58
ENSG00000100983	1023.4	0.109689	0.0368172	2.9793	0.00288912	0.15388	GSS
ENSG00000234965	1.1369	-1.21651	0.408416	-2.97861	0.00289555	0.15388	SHISA8
ENSG00000197705	17.6868	-0.419221	0.140777	-2.97791	0.00290217	0.15388	KLHL14
ENSG00000136110	1.40726	-1.47683	0.495946	-2.9778	0.00290322	0.15388	CNMD
ENSG00000128340	381.352	-0.225482	0.0757245	-2.97766	0.00290462	0.15388	RAC2
ENSG00000141682	78.3035	-0.260722	0.087593	-2.97652	0.00291538	0.15388	PMAIP1
ENSG00000185989	276.702	-0.19921	0.0669396	-2.97597	0.00292062	0.15388	RASA3
ENSG00000166987	951.727	0.124701	0.0419141	2.97515	0.00292846	0.15388	MBD6
ENSG00000104043	69.3576	-0.247071	0.0830499	-2.97497	0.00293017	0.15388	ATP8B4
ENSG00000105617	147.993	0.12974	0.0436952	2.9692	0.00298575	0.156351	LENG1
ENSG00000248632	5.36738	-0.566154	0.190879	-2.96604	0.00301665	0.157519	NA
ENSG00000009790	278.329	-0.209341	0.0707053	-2.96075	0.00306892	0.159793	TRAF3IP3
ENSG00000138964	187.322	-0.266096	0.0899458	-2.9584	0.00309238	0.1603	PARVG
ENSG00000122877	21.0298	-0.404897	0.136965	-2.95622	0.00311437	0.1603	EGR2
ENSG00000100906	1106.39	-0.15949	0.0539628	-2.95556	0.00312102	0.1603	NFKBIA
ENSG00000185274	8.2549	0.446593	0.151118	2.95527	0.00312399	0.1603	GALNT17
ENSG00000138449	20032.2	-0.371923	0.125867	-2.95489	0.00312779	0.1603	SLC40A1
ENSG00000007866	541.928	0.0865519	0.0292956	2.95443	0.00313244	0.1603	TEAD3
ENSG00000054356	5.52428	0.530228	0.179513	2.9537	0.00313988	0.1603	PTPRN
ENSG00000169826	212.261	-0.151965	0.05148	-2.95193	0.00315794	0.160774	CSGALNACT2
ENSG00000156219	7.67646	0.637607	0.216234	2.94869	0.0031912	0.161676	ART3
ENSG00000128805	23.5086	-0.326634	0.11078	-2.94849	0.00319329	0.161676	ARHGAP22
ENSG00000104343	276.393	-0.102019	0.0346138	-2.94734	0.0032052	0.161753	UBE2W
ENSG00000111860	85.7109	-0.228721	0.077621	-2.94664	0.00321246	0.161753	CEP85L
ENSG00000124615	853.765	0.150692	0.0511927	2.94361	0.00324403	0.162253	MOCS1
ENSG00000153898	40.639	-0.291612	0.0990671	-2.94358	0.00324439	0.162253	MCOLN2
ENSG00000178996	636.732	-0.116549	0.0396003	-2.94315	0.00324895	0.162253	SNX18
ENSG00000078589	66.6425	-0.270237	0.0919013	-2.94052	0.00327663	0.16319	P2RY10
ENSG00000158517	133.018	-0.305965	0.104206	-2.93615	0.0033231	0.164751	NCF1
ENSG00000134516	374.324	-0.216288	0.0736875	-2.93521	0.00333326	0.164751	DOCK2
ENSG00000175115	774.197	-0.117543	0.0400482	-2.93505	0.00333494	0.164751	PACS1
ENSG00000124126	597.758	-0.211039	0.0719506	-2.9331	0.00335591	0.165342	PREX1
ENSG00000072694	24.8321	-0.42654	0.145548	-2.93058	0.0033833	0.166244	FCGR2B
ENSG00000175556	107.703	0.23997	0.0819235	2.92919	0.00339844	0.166542	LONRF3
ENSG00000124191	51.0579	-0.287948	0.0985326	-2.92237	0.00347383	0.169782	TOX2
ENSG00000167130	941.862	0.0980456	0.0335659	2.92099	0.00348925	0.170082	DOLPP1
ENSG00000124243	43.8024	-0.322921	0.110625	-2.91906	0.0035109	0.170086	BCAS4
ENSG00000107968	98.5234	-0.195283	0.0669476	-2.91695	0.00353474	0.170086	MAP3K8
ENSG00000115525	86.4572	-0.229951	0.0788427	-2.91657	0.00353899	0.170086	ST3GAL5
ENSG00000155962	128.202	-0.21018	0.0720737	-2.91618	0.00354343	0.170086	CLIC2
ENSG00000163219	226.753	-0.214161	0.0734451	-2.91593	0.00354626	0.170086	ARHGAP25
ENSG00000189051	1.09734	-0.967219	0.33181	-2.91498	0.00355714	0.170086	RNF222
ENSG00000180914	11.0632	-0.298701	0.102513	-2.91378	0.0035708	0.170086	OXTR
ENSG00000155307	126.035	-0.227106	0.0779447	-2.91369	0.00357188	0.170086	SAMSN1
ENSG00000171551	8.06063	-0.666694	0.228843	-2.91333	0.00357598	0.170086	ECEL1
ENSG00000123595	264.187	-0.109429	0.0375684	-2.91279	0.00358212	0.170086	RAB9A
ENSG00000119965	95.9089	-0.0979915	0.0336525	-2.91187	0.00359276	0.17015	C10orf88
ENSG00000064270	849.971	0.149123	0.0512732	2.90839	0.00363293	0.17098	ATP2C2
ENSG00000099821	1207.56	0.113507	0.0390303	2.90819	0.00363532	0.17098	POLRMT
ENSG00000175898	48.8485	-0.260111	0.0894487	-2.90793	0.00363827	0.17098	NA
ENSG00000070495	390.204	0.117706	0.0405665	2.90155	0.00371321	0.174055	JMJD6
ENSG00000106952	20.7763	-0.361547	0.124669	-2.90006	0.00373092	0.174439	TNFSF8
ENSG00000214595	41.7727	-0.281483	0.0970938	-2.89908	0.00374262	0.174541	EML6
ENSG00000165478	1.15897	-1.00589	0.347132	-2.89772	0.00375891	0.174856	HEPACAM
ENSG00000122862	822.071	-0.184996	0.0638631	-2.89675	0.00377048	0.17495	SRGN
ENSG00000105321	386.783	0.106486	0.0367741	2.89568	0.00378338	0.175106	CCDC9
ENSG00000179715	55.8203	-0.282316	0.0975477	-2.89413	0.00380211	0.175529	PCED1B
ENSG00000105289	2413.67	0.138683	0.0479521	2.89211	0.00382669	0.17622	TJP3
ENSG00000118503	598.162	-0.165306	0.0571928	-2.89032	0.00384846	0.176779	TNFAIP3
ENSG00000146112	571.127	-0.217558	0.0752986	-2.88927	0.00386135	0.176927	PPP1R18
ENSG00000151834	35.9927	-0.477371	0.165312	-2.8877	0.00388068	0.176996	GABRA2
ENSG00000129595	40.9052	-0.373519	0.129353	-2.88758	0.00388216	0.176996	EPB41L4A
ENSG00000144589	338.459	0.11616	0.040241	2.88661	0.0038942	0.177104	STK11IP
ENSG00000172578	350.906	-0.236957	0.0822003	-2.88268	0.00394308	0.178883	KLHL6
ENSG00000186130	215.762	-0.0963895	0.033464	-2.88039	0.00397183	0.179517	ZBTB6
ENSG00000158711	704.155	-0.106142	0.0368601	-2.8796	0.00398185	0.179517	ELK4
ENSG00000135702	393.906	0.169652	0.0589375	2.87851	0.00399562	0.179517	CHST5
ENSG00000168918	465.214	-0.216553	0.0752323	-2.87846	0.00399624	0.179517	INPP5D
ENSG00000007129	37.3198	-0.277293	0.0965193	-2.87293	0.00406681	0.182241	CEACAM21
ENSG00000054219	502.243	-0.118914	0.0414201	-2.87092	0.00409281	0.182347	LY75
ENSG00000187239	714.382	-0.182264	0.0635002	-2.87028	0.00410108	0.182347	FNBP1
ENSG00000162144	380.902	-0.120928	0.0421466	-2.86923	0.00411469	0.182347	CYB561A3
ENSG00000169313	11.4323	-0.48849	0.170317	-2.86812	0.00412915	0.182347	P2RY12
ENSG00000198223	66.3768	-0.289518	0.100957	-2.86772	0.00413438	0.182347	CSF2RA
ENSG00000127084	189.498	-0.222375	0.0775451	-2.86769	0.00413483	0.182347	FGD3
ENSG00000120278	382.439	-0.148665	0.0518468	-2.86738	0.00413883	0.182347	PLEKHG1
ENSG00000178814	607.831	0.154469	0.0539132	2.86515	0.00416818	0.1832	OPLAH
ENSG00000171291	40.0305	-0.240921	0.08412	-2.86401	0.00418314	0.183418	ZNF439
ENSG00000186469	239.03	-0.170553	0.0595942	-2.86191	0.00421091	0.183856	GNG2
ENSG00000172349	411.334	-0.207402	0.0724755	-2.86169	0.00421394	0.183856	IL16
ENSG00000126016	297.776	0.131032	0.0457996	2.86099	0.00422323	0.183856	AMOT
ENSG00000109794	138.925	0.150105	0.0525602	2.85586	0.004292	0.186407	FAM149A
ENSG00000172671	122.086	-0.106826	0.0374439	-2.85296	0.00433141	0.187674	ZFAND4
ENSG00000112137	38.6555	-0.290795	0.102074	-2.84887	0.00438748	0.189036	PHACTR1
ENSG00000167674	706.635	0.1052	0.0369279	2.84879	0.00438852	0.189036	HDGFL2
ENSG00000113763	8.06374	0.782863	0.274842	2.84841	0.0043938	0.189036	UNC5A
ENSG00000171033	23.3	-0.293389	0.103032	-2.84755	0.00440567	0.189103	PKIA
ENSG00000145779	241.047	-0.194808	0.0684398	-2.84641	0.00442155	0.189342	TNFAIP8
ENSG00000091317	944.874	-0.112275	0.0394563	-2.84556	0.00443337	0.189405	CMTM6
ENSG00000160282	44.9089	0.470447	0.165523	2.84219	0.00448052	0.190541	FTCD
ENSG00000153823	84.6408	-0.234232	0.082413	-2.84217	0.00448075	0.190541	PID1
ENSG00000054967	40.433	-0.269598	0.0949999	-2.83787	0.00454153	0.192679	RELT
ENSG00000180353	759.312	-0.187331	0.0660476	-2.8363	0.00456391	0.192777	HCLS1
ENSG00000125354	473.734	-0.179018	0.0631182	-2.83623	0.00456489	0.192777	SEPTIN6
ENSG00000206069	0.787475	1.294	0.457145	2.83061	0.00464587	0.195746	LHFPL7
ENSG00000119866	295.772	-0.133958	0.0474575	-2.82269	0.00476219	0.200187	BCL11A
ENSG00000167550	8.35608	-0.358221	0.127069	-2.81911	0.00481574	0.201975	RHEBL1
ENSG00000183023	291.306	-0.188447	0.0669176	-2.81611	0.00486091	0.203403	SLC8A1
ENSG00000069966	67.5163	-0.182256	0.064758	-2.81442	0.00488651	0.204009	GNB5
ENSG00000152219	226.435	-0.102145	0.0363617	-2.80913	0.00496754	0.206921	ARL14EP
ENSG00000160999	78.0202	-0.208317	0.0742061	-2.80728	0.00499615	0.207333	SH2B2
ENSG00000169575	1.62547	-1.22569	0.436765	-2.80629	0.00501162	0.207333	VPREB1
ENSG00000147912	41.7319	-0.19111	0.0681034	-2.80617	0.00501336	0.207333	FBXO10
ENSG00000133256	24.5779	-0.284659	0.101462	-2.80558	0.00502269	0.207333	PDE6B
ENSG00000127124	69.5962	-0.263722	0.0941983	-2.79964	0.00511592	0.210707	HIVEP3
ENSG00000164542	89.8266	0.204648	0.0732024	2.79565	0.00517956	0.212647	MATCAP2
ENSG00000162897	85.8459	-0.273641	0.0978956	-2.79523	0.00518622	0.212647	FCAMR
ENSG00000068120	1490.16	0.095111	0.0340384	2.79423	0.00520241	0.212834	COASY
ENSG00000134460	40.5885	-0.446159	0.159765	-2.7926	0.00522868	0.212997	IL2RA
ENSG00000270107	5.86221	-0.537585	0.192527	-2.79226	0.00523407	0.212997	NA
ENSG00000145423	26.1443	0.71872	0.257438	2.79182	0.00524125	0.212997	SFRP2
ENSG00000151962	2.54885	1.1778	0.422787	2.78579	0.00533969	0.215793	RBM46
ENSG00000136653	475.173	-0.189444	0.0680113	-2.78548	0.0053448	0.215793	NA
ENSG00000168229	11.5713	-0.397482	0.142699	-2.78545	0.00534537	0.215793	PTGDR
ENSG00000150045	11.479	-0.426483	0.15326	-2.78275	0.00539011	0.217121	KLRF1
ENSG00000130413	57.2551	0.235943	0.0849298	2.77809	0.00546792	0.21948	STK33
ENSG00000167535	159.436	0.149439	0.0537973	2.77781	0.00547264	0.21948	CACNB3
ENSG00000135272	324.15	-0.14881	0.0536449	-2.77399	0.0055374	0.221593	MDFIC
ENSG00000140057	32.5954	0.232752	0.0839299	2.77317	0.00555123	0.221662	AK7
ENSG00000184602	446.561	-0.199396	0.0720096	-2.76902	0.00562256	0.223773	SNN
ENSG00000130592	972.711	-0.200834	0.0725452	-2.76839	0.00563333	0.223773	LSP1
ENSG00000204839	176.637	0.292186	0.10556	2.76797	0.00564073	0.223773	MROH6
ENSG00000141503	2684.35	0.0958585	0.0346504	2.76645	0.00566708	0.224333	MINK1
ENSG00000006712	655.232	0.0808778	0.0292527	2.7648	0.00569571	0.224723	PAF1
ENSG00000204536	429.664	0.131935	0.0477344	2.76394	0.00571082	0.224723	CCHCR1
ENSG00000177700	872.941	0.156574	0.0566544	2.76367	0.00571551	0.224723	POLR2L
ENSG00000125844	5522.37	0.108297	0.0391943	2.76307	0.00572598	0.224723	RRBP1
ENSG00000072062	1262.23	0.0771464	0.0279344	2.7617	0.00575011	0.225188	PRKACA
ENSG00000141854	529.348	0.158022	0.0572472	2.76034	0.00577409	0.22522	MISP3
ENSG00000143851	237.169	-0.203641	0.0737838	-2.75997	0.0057807	0.22522	PTPN7
ENSG00000134398	496.483	0.24537	0.088916	2.75957	0.0057878	0.22522	ERN2
ENSG00000166845	26.7155	-0.224939	0.0815618	-2.7579	0.00581745	0.225652	C18orf54
ENSG00000242629	38.0758	-0.178472	0.064721	-2.75756	0.00582352	0.225652	NA
ENSG00000183963	594.722	0.153696	0.0558749	2.75072	0.00594641	0.229928	SMTN
ENSG00000132406	274.588	-0.0944441	0.0343849	-2.74667	0.00602036	0.232297	TMEM128
ENSG00000091583	29.1819	0.3935	0.143432	2.74346	0.00607949	0.234086	APOH
ENSG00000113593	314.519	-0.0827005	0.0301891	-2.73941	0.00615488	0.236241	PPWD1
ENSG00000184203	1112.62	-0.0652974	0.0238392	-2.73907	0.00616123	0.236241	PPP1R2
ENSG00000153551	106.228	-0.212763	0.0777258	-2.73735	0.00619365	0.236988	CMTM7
ENSG00000188372	36.2048	0.325938	0.119145	2.73564	0.00622598	0.237402	ZP3
ENSG00000102290	1.69708	-1.48861	0.544201	-2.7354	0.00623039	0.237402	PCDH11X
ENSG00000196502	3654.86	0.302123	0.110541	2.73313	0.00627359	0.238553	SULT1A1
ENSG00000189362	72.0812	-0.134413	0.0491943	-2.73229	0.0062896	0.238666	NEMP2
ENSG00000005981	4.29859	0.514575	0.188536	2.72932	0.00634653	0.240329	ASB4
ENSG00000108622	65.797	-0.21225	0.0778409	-2.72671	0.00639683	0.241734	ICAM2
ENSG00000129245	586.37	0.0897694	0.032931	2.72599	0.00641099	0.241771	FXR2
ENSG00000141506	158.276	-0.214483	0.0787033	-2.72522	0.00642596	0.241838	PIK3R5
ENSG00000075234	2879.21	0.137509	0.050515	2.72213	0.00648617	0.243227	TTC38
ENSG00000160753	676.624	0.0987584	0.0362889	2.72145	0.00649957	0.243227	RUSC1
ENSG00000030419	82.7447	-0.252243	0.0926993	-2.72109	0.00650668	0.243227	IKZF2
ENSG00000172037	1349.93	0.184444	0.0678202	2.7196	0.00653603	0.243227	LAMB2
ENSG00000100100	619.136	-0.168643	0.0620423	-2.71819	0.00656405	0.243227	PIK3IP1
ENSG00000104415	23.6481	-0.363813	0.133849	-2.71809	0.00656591	0.243227	CCN4
ENSG00000161929	63.2428	-0.321829	0.118409	-2.71794	0.00656903	0.243227	SCIMP
ENSG00000163131	5015.23	-0.128517	0.0472847	-2.71794	0.00656905	0.243227	CTSS
ENSG00000171246	4.13443	-0.955397	0.351866	-2.71523	0.006623	0.244731	NPTX1
ENSG00000160326	53.8423	-0.267706	0.0986664	-2.71325	0.00666276	0.245705	SLC2A6
ENSG00000121904	56.7318	0.544622	0.200836	2.71178	0.00669237	0.246301	CSMD2
ENSG00000112473	2797.53	0.102788	0.03792	2.71065	0.00671516	0.246644	SLC39A7
ENSG00000113916	154.77	-0.211046	0.0779159	-2.70863	0.00675614	0.247369	BCL6
ENSG00000133247	209.239	0.157207	0.0580452	2.70835	0.00676188	0.247369	KMT5C
ENSG00000243536	2.79736	-0.630574	0.232923	-2.70722	0.00678498	0.247703	NA
ENSG00000063176	913.082	0.131582	0.0486157	2.70658	0.00679804	0.247703	SPHK2
ENSG00000136111	323.391	-0.162434	0.0600403	-2.70541	0.00682193	0.247961	TBC1D4
ENSG00000105220	4065.18	0.0986487	0.0364702	2.70491	0.0068322	0.247961	GPI
ENSG00000172795	523.405	-0.0969495	0.0358525	-2.70412	0.00684861	0.248066	DCP2
ENSG00000074966	33.9055	-0.353959	0.131041	-2.70112	0.0069106	0.249434	TXK
ENSG00000050820	1877.27	0.106569	0.0394557	2.70098	0.00691361	0.249434	BCAR1
ENSG00000172264	29.5668	-0.245875	0.091066	-2.69997	0.00693465	0.249702	MACROD2
ENSG00000143537	1418.56	0.110222	0.0408473	2.69838	0.00696772	0.250401	ADAM15
ENSG00000178950	3169.13	0.0870828	0.0322805	2.69769	0.00698219	0.250423	GAK
ENSG00000151651	206.522	-0.218006	0.0808325	-2.69701	0.00699647	0.250423	ADAM8
ENSG00000166173	18.7442	0.339041	0.125738	2.6964	0.00700933	0.250423	LARP6
ENSG00000084070	619.136	-0.129131	0.0479549	-2.69276	0.00708635	0.252682	SMAP2
ENSG00000173327	2984.86	0.0985683	0.0366274	2.6911	0.00712158	0.252745	MAP3K11
ENSG00000128591	132.699	0.26886	0.0999637	2.68957	0.00715432	0.252745	FLNC
ENSG00000196557	299.871	0.252492	0.0938862	2.68934	0.00715939	0.252745	CACNA1H
ENSG00000181617	109.667	-1.59875	0.594761	-2.68805	0.00718698	0.252745	FDCSP
ENSG00000132664	101.059	-0.0984108	0.0366119	-2.68794	0.00718941	0.252745	POLR3F
ENSG00000164761	25.1539	-0.36315	0.135104	-2.68792	0.00718988	0.252745	TNFRSF11B
ENSG00000185905	106.694	-0.21447	0.0797993	-2.68762	0.00719628	0.252745	C16orf54
ENSG00000099769	5.82539	-0.432943	0.161115	-2.68717	0.00720601	0.252745	IGFALS
ENSG00000153292	16.4512	-0.487914	0.181594	-2.68684	0.00721318	0.252745	ADGRF1
ENSG00000123338	364.576	-0.21807	0.0811801	-2.68624	0.00722601	0.252745	NCKAP1L
ENSG00000154548	4.98323	-0.407747	0.151884	-2.68459	0.00726198	0.253519	SRSF12
ENSG00000111252	388.933	-0.189565	0.070673	-2.68228	0.00731223	0.254788	SH2B3
ENSG00000186517	681.647	-0.186058	0.0694526	-2.67892	0.00738607	0.256278	ARHGAP30
ENSG00000169442	148.895	-0.313228	0.116961	-2.67806	0.00740496	0.256278	CD52
ENSG00000124574	439.074	0.0952124	0.0355594	2.67756	0.00741606	0.256278	ABCC10
ENSG00000231360	4.91808	-0.769719	0.287634	-2.67604	0.00744984	0.256278	NA
ENSG00000185527	13.203	-0.399343	0.149259	-2.67551	0.00746151	0.256278	PDE6G
ENSG00000109610	379.712	0.470641	0.175937	2.67505	0.00747173	0.256278	SOD3
ENSG00000120915	3114.35	0.137081	0.0512572	2.67439	0.00748664	0.256278	EPHX2
ENSG00000159708	4.70391	0.507438	0.189896	2.67219	0.00753586	0.256278	LRRC36
ENSG00000100580	326.815	-0.112219	0.0419978	-2.67201	0.00753991	0.256278	TMED8
ENSG00000108684	19.1881	0.282083	0.105585	2.67163	0.0075484	0.256278	ASIC2
ENSG00000108094	534.322	-0.0638892	0.0239174	-2.67124	0.00755717	0.256278	CUL2
ENSG00000161298	10.875	-0.332708	0.124561	-2.67105	0.00756151	0.256278	ZNF382
ENSG00000164484	499.228	-0.250028	0.0936134	-2.67086	0.0075657	0.256278	TMEM200A
ENSG00000259886	13.6917	-0.246281	0.0922192	-2.6706	0.00757157	0.256278	NA
ENSG00000117090	101.481	-0.171556	0.0642402	-2.67054	0.00757293	0.256278	SLAMF1
ENSG00000023902	328.449	-0.189816	0.0710998	-2.66971	0.00759177	0.256278	PLEKHO1
ENSG00000198964	650.33	-0.102664	0.0384559	-2.66966	0.0075927	0.256278	SGMS1
ENSG00000213132	3.66964	-0.542802	0.203514	-2.66714	0.00764992	0.257735	NA
ENSG00000146192	181.559	-0.239856	0.0900211	-2.66445	0.00771154	0.259325	FGD2
ENSG00000189410	1.64497	1.00091	0.375741	2.66384	0.00772541	0.259325	SH2D5
ENSG00000143702	112.312	-0.190839	0.0716915	-2.66194	0.00776916	0.260317	CEP170
ENSG00000101307	8.40798	-0.550134	0.20686	-2.65946	0.00782666	0.261765	SIRPB1
ENSG00000149328	316.621	0.22025	0.0828437	2.65862	0.00784606	0.261935	GLB1L2
ENSG00000118900	1380.8	0.0667259	0.0251093	2.65742	0.00787422	0.262398	UBN1
ENSG00000160972	1785.75	0.140952	0.0530635	2.65629	0.00790064	0.2628	PPP1R16A
ENSG00000170442	15.3546	-0.546489	0.205828	-2.65508	0.00792902	0.262991	KRT86
ENSG00000164512	1.81482	-0.718778	0.270805	-2.65423	0.00794893	0.262991	ANKRD55
ENSG00000100453	47.4647	-0.445526	0.167856	-2.65421	0.00794942	0.262991	GZMB
ENSG00000203697	158.602	0.503407	0.189879	2.6512	0.00802075	0.264446	CAPN8
ENSG00000181847	99.8014	-0.255498	0.0963732	-2.65113	0.00802227	0.264446	TIGIT
ENSG00000172379	134.577	-0.181603	0.0685311	-2.64994	0.00805066	0.264906	ARNT2
ENSG00000111880	218.754	-0.106622	0.0402714	-2.64759	0.00810674	0.266273	RNGTT
ENSG00000108946	1871.75	-0.0921064	0.0348047	-2.64638	0.00813577	0.266748	PRKAR1A
ENSG00000167779	139.316	0.167786	0.0635116	2.64181	0.00824632	0.269683	IGFBP6
ENSG00000142512	78.4084	-0.282405	0.106912	-2.64147	0.0082547	0.269683	SIGLEC10
ENSG00000115648	287.548	0.249686	0.0945687	2.64026	0.00828421	0.270166	MLPH
ENSG00000130175	4034.12	0.0753587	0.0285559	2.63899	0.00831525	0.270696	PRKCSH
ENSG00000111732	6.99431	-1.34326	0.509504	-2.63642	0.00837868	0.272277	AICDA
ENSG00000187109	1572.75	-0.129709	0.04928	-2.63209	0.00848618	0.275283	NAP1L1
ENSG00000110347	62.5268	-0.675809	0.257291	-2.62663	0.00862342	0.27924	NA
ENSG00000183688	282.63	-0.126122	0.0480384	-2.62545	0.0086535	0.27972	RFLNB
ENSG00000143507	41.9607	-0.214944	0.0818976	-2.62454	0.00867651	0.279797	DUSP10
ENSG00000026103	244.98	-0.143339	0.0546336	-2.62365	0.0086994	0.279797	FAS
ENSG00000101443	47.7604	0.339656	0.129512	2.62258	0.00872656	0.279797	WFDC2
ENSG00000088882	37.4532	-0.308678	0.117708	-2.62241	0.00873116	0.279797	CPXM1
ENSG00000163218	0.95539	-1.179	0.449669	-2.62193	0.0087434	0.279797	PGLYRP4
ENSG00000111667	1199.01	0.0842389	0.0321306	2.62177	0.00874747	0.279797	USP5
ENSG00000132692	123.338	-0.172046	0.0656396	-2.62108	0.00876529	0.279848	BCAN
ENSG00000155099	32.4885	-0.208681	0.0796367	-2.62041	0.00878245	0.279848	PIP4P2
ENSG00000179833	396.822	-0.0897814	0.0342687	-2.61993	0.00879486	0.279848	SERTAD2
ENSG00000203724	27.7352	0.243849	0.0931269	2.61846	0.00883269	0.280564	C1orf53
ENSG00000122176	1029.05	0.510739	0.195172	2.61686	0.0088742	0.281395	FMOD
ENSG00000178665	21.9453	-0.25118	0.0960427	-2.61529	0.00891518	0.282206	ZNF713
ENSG00000105989	1.57331	0.935731	0.3579	2.6145	0.00893575	0.28237	WNT2
ENSG00000139187	19.0173	-0.298921	0.114409	-2.61274	0.0089819	0.282805	KLRG1
ENSG00000204564	574.172	0.110481	0.0422885	2.61255	0.00898695	0.282805	C6orf136
ENSG00000214530	1356.62	0.13462	0.0515396	2.61198	0.00900197	0.282805	STARD10
ENSG00000130254	1006.17	0.0909714	0.0348361	2.61141	0.00901687	0.282805	SAFB2
ENSG00000063244	2511.72	0.0783972	0.0300252	2.61104	0.00902667	0.282805	U2AF2
ENSG00000132002	1607.77	0.100252	0.0384046	2.61042	0.00904315	0.282838	DNAJB1
ENSG00000180190	28.2997	-0.240981	0.092444	-2.60678	0.00913976	0.284941	TDRP
ENSG00000163565	534.312	-0.233596	0.0896229	-2.60644	0.00914894	0.284941	IFI16
ENSG00000099365	9.58338	-0.378984	0.145423	-2.60608	0.00915847	0.284941	STX1B
ENSG00000178980	2279.33	0.139607	0.0535804	2.60555	0.00917258	0.284941	SELENOW
ENSG00000141298	444.965	-0.129879	0.0498994	-2.60282	0.00924606	0.286722	SSH2
ENSG00000213512	0.967086	-1.28759	0.494797	-2.60226	0.00926121	0.286722	GBP7
ENSG00000005471	25.4918	-0.371941	0.143016	-2.6007	0.00930333	0.287499	ABCB4
ENSG00000154175	95.2246	-0.267434	0.102863	-2.5999	0.00932523	0.287499	ABI3BP
ENSG00000170819	7.36	-0.436154	0.167778	-2.5996	0.00933335	0.287499	BFSP2
ENSG00000124302	2.22144	-0.768003	0.295568	-2.5984	0.00936596	0.288019	CHST8
ENSG00000261115	15.9216	-0.432763	0.166677	-2.59641	0.00942023	0.289203	TMEM178B
ENSG00000268466	4.16995	-0.469968	0.181073	-2.59547	0.0094463	0.289467	NA
ENSG00000140522	0.913393	1.01472	0.391139	2.59426	0.00947942	0.289467	RLBP1
ENSG00000111728	21.2238	-0.287521	0.110852	-2.59374	0.00949369	0.289467	ST8SIA1
ENSG00000270079	0.9615	-0.930292	0.358682	-2.59364	0.00949663	0.289467	NA
ENSG00000169727	925.436	0.0855437	0.0329942	2.59269	0.00952287	0.289467	GPS1
ENSG00000164483	22.6646	-0.312435	0.120507	-2.59266	0.0095236	0.289467	SAMD3
ENSG00000008382	231.219	0.17202	0.066386	2.59121	0.00956404	0.290195	MPND
ENSG00000166105	2.87824	0.804486	0.310595	2.59014	0.00959368	0.290195	GLB1L3
ENSG00000172830	630.937	0.0963527	0.0372008	2.59007	0.00959552	0.290195	SSH3
ENSG00000187569	1.59788	1.78685	0.69003	2.58952	0.00961088	0.290195	DPPA3
ENSG00000122545	1410.63	-0.0716117	0.0276683	-2.58822	0.00964743	0.290511	SEPTIN7
ENSG00000185245	42.5799	-0.307146	0.11868	-2.58802	0.00965306	0.290511	GP1BA
ENSG00000270011	0.951759	-0.946668	0.366219	-2.58498	0.00973843	0.2926	ZNF559-ZNF177
ENSG00000130725	867.796	0.0988777	0.038269	2.58375	0.00977313	0.292989	UBE2M
ENSG00000198791	997.099	-0.0598926	0.023189	-2.5828	0.00980022	0.292989	CNOT7
ENSG00000184557	148.102	-0.352677	0.136603	-2.58177	0.00982948	0.292989	SOCS3
ENSG00000049768	13.0905	-0.36703	0.142208	-2.58094	0.00985312	0.292989	FOXP3
ENSG00000129521	1178.39	-0.285254	0.110527	-2.58087	0.00985528	0.292989	EGLN3
ENSG00000082458	872.669	0.0575166	0.0222859	2.58085	0.00985564	0.292989	DLG3
ENSG00000196227	260.683	-0.108781	0.042159	-2.58025	0.00987274	0.292989	FAM217B
ENSG00000172322	9.05363	-0.399172	0.154739	-2.57965	0.00989007	0.292989	CLEC12A
ENSG00000133895	512.379	0.0716433	0.0277785	2.57909	0.00990613	0.292989	MEN1
ENSG00000196776	1251.8	-0.0899288	0.0348727	-2.57877	0.00991522	0.292989	CD47
ENSG00000160505	0.779459	-1.77744	0.68937	-2.57835	0.00992721	0.292989	NLRP4
ENSG00000169919	1248.79	0.0626688	0.0243217	2.57666	0.00997588	0.293669	GUSB
ENSG00000188676	3.94696	-0.522638	0.202853	-2.57644	0.00998231	0.293669	IDO2
ENSG00000167861	1469.42	0.114144	0.0443475	2.57385	0.0100574	0.295036	HID1
ENSG00000111305	25.6582	0.415857	0.161615	2.57312	0.0100785	0.295036	GSG1
ENSG00000116176	261.263	0.523019	0.203347	2.57205	0.01011	0.295036	TPSG1
ENSG00000185518	24.6146	-0.287337	0.111715	-2.57204	0.0101101	0.295036	SV2B
ENSG00000135482	41.6318	-0.139243	0.0541443	-2.57169	0.0101202	0.295036	ZC3H10
ENSG00000196358	57.0434	0.388544	0.151117	2.57114	0.0101364	0.295036	NTNG2
ENSG00000125740	48.2514	0.641543	0.249597	2.57031	0.0101608	0.295036	FOSB
ENSG00000125798	76.6623	0.241788	0.0940704	2.57029	0.0101613	0.295036	FOXA2
ENSG00000090674	235.01	0.102434	0.0398596	2.56987	0.0101737	0.295036	MCOLN1
ENSG00000069764	35.6149	0.240618	0.0936949	2.5681	0.0102257	0.296077	PLA2G10
ENSG00000180549	4.98138	-0.71698	0.27932	-2.56688	0.0102619	0.296325	FUT7
ENSG00000120696	212.272	-0.102968	0.0401167	-2.56672	0.0102666	0.296325	KBTBD7
ENSG00000188820	70.557	-0.313283	0.122093	-2.56594	0.0102896	0.296521	CALHM6
ENSG00000135363	168.671	-0.209708	0.0817496	-2.56525	0.0103103	0.296651	LMO2
ENSG00000188060	31.61	-0.238786	0.0931073	-2.56463	0.0103286	0.296713	RAB42
ENSG00000227500	377.572	0.0870453	0.0339586	2.56328	0.0103689	0.297405	SCAMP4
ENSG00000122025	22.0211	-0.308717	0.120475	-2.56249	0.0103926	0.297517	FLT3
ENSG00000196774	1.08708	1.01118	0.394675	2.56206	0.0104053	0.297517	NA
ENSG00000073067	118.592	0.45302	0.176987	2.55962	0.0104787	0.299149	CYP2W1
ENSG00000185963	236.909	-0.126547	0.0494559	-2.55877	0.0105042	0.29941	BICD2
ENSG00000135905	319.683	-0.196582	0.0769119	-2.55593	0.0105904	0.301244	DOCK10
ENSG00000115825	365.893	-0.119038	0.0465864	-2.5552	0.0106126	0.301244	PRKD3
ENSG00000070031	398.264	0.204068	0.079869	2.55503	0.0106178	0.301244	SCT
ENSG00000179943	274.103	0.0849068	0.033245	2.55398	0.0106501	0.301691	FIZ1
ENSG00000147168	1689.01	-0.184777	0.0724032	-2.55206	0.0107087	0.302886	IL2RG
ENSG00000106638	527.323	0.0616442	0.0241648	2.55099	0.0107416	0.303346	TBL2
ENSG00000197782	202.799	-0.0902619	0.0353955	-2.55009	0.0107694	0.303665	ZNF780A
ENSG00000146535	621.268	-0.0865817	0.0339731	-2.54854	0.0108176	0.303683	GNA12
ENSG00000173376	15.5109	0.637261	0.250104	2.54798	0.0108347	0.303683	NDNF
ENSG00000214597	1.28465	0.902285	0.354137	2.54784	0.0108392	0.303683	NA
ENSG00000259812	2.33918	-0.594419	0.233326	-2.54759	0.010847	0.303683	NA
ENSG00000183020	1681.58	0.075432	0.0296114	2.5474	0.0108529	0.303683	AP2A2
ENSG00000172725	2513.73	0.0934789	0.0367074	2.54659	0.010878	0.303921	CORO1B
ENSG00000044012	424.168	0.353504	0.138872	2.54555	0.0109107	0.304014	GUCA2B
ENSG00000162493	41.1628	-0.296618	0.116549	-2.545	0.0109276	0.304014	PDPN
ENSG00000008283	1553.41	0.11024	0.0433183	2.54489	0.0109311	0.304014	CYB561
ENSG00000158545	836.724	0.0644026	0.0253143	2.54412	0.0109554	0.304229	ZC3H18
ENSG00000139428	345.925	0.126044	0.0496161	2.54039	0.0110728	0.307023	MMAB
ENSG00000157322	12.7567	0.483844	0.190634	2.53808	0.0111462	0.307634	CLEC18A
ENSG00000157927	10.3467	0.317017	0.124905	2.53807	0.0111465	0.307634	RADIL
ENSG00000159753	122.8	-0.227174	0.0895428	-2.53705	0.0111791	0.307634	CARMIL2
ENSG00000113263	155.404	-0.21322	0.0840468	-2.53693	0.0111831	0.307634	ITK
ENSG00000233368	0.45268	-1.37711	0.542854	-2.53679	0.0111873	0.307634	NA
ENSG00000143473	2.0173	0.691083	0.272452	2.53654	0.0111955	0.307634	KCNH1
ENSG00000102924	21.3611	0.293535	0.115793	2.535	0.0112449	0.307924	CBLN1
ENSG00000213445	610.601	-0.157123	0.0619845	-2.53488	0.0112484	0.307924	SIPA1
ENSG00000150681	31.9697	-0.2678	0.105656	-2.53463	0.0112565	0.307924	RGS18
ENSG00000232629	50.9177	-0.404737	0.159734	-2.53383	0.0112824	0.308174	HLA-DQB2
ENSG00000059804	177.334	-0.209681	0.0828218	-2.53171	0.0113509	0.309582	SLC2A3
ENSG00000135424	309.689	0.154207	0.060945	2.53027	0.0113976	0.310344	ITGA7
ENSG00000255529	388.844	-0.0800615	0.0316473	-2.5298	0.0114127	0.310344	POLR2M
ENSG00000047849	2292.78	0.0544454	0.0215283	2.52902	0.0114382	0.310576	MAP4
ENSG00000101363	586.909	0.0759804	0.030079	2.52603	0.0115361	0.312771	MANBAL
ENSG00000113595	134.758	-0.114453	0.0453944	-2.5213	0.0116923	0.315689	TRIM23
ENSG00000105438	3793.01	0.0661502	0.0262366	2.52129	0.0116924	0.315689	KDELR1
ENSG00000149782	7208.76	0.0958845	0.0380312	2.5212	0.0116954	0.315689	PLCB3
ENSG00000142751	358.242	0.0785901	0.0311803	2.52051	0.0117186	0.315852	GPN2
ENSG00000185215	483.136	-0.191924	0.0761635	-2.51989	0.0117391	0.315939	TNFAIP2
ENSG00000151929	332.532	0.120399	0.0478096	2.51831	0.0117919	0.316895	BAG3
ENSG00000196628	405.993	-0.180349	0.0716874	-2.51578	0.011877	0.318233	TCF4
ENSG00000214711	1.30275	-0.908526	0.361188	-2.51538	0.0118903	0.318233	CAPN14
ENSG00000160633	1460.79	0.0775356	0.0308258	2.51528	0.0118938	0.318233	SAFB
ENSG00000172061	8.46604	-0.774356	0.307941	-2.51462	0.011916	0.318363	LRRC15
ENSG00000115112	52.8587	0.398135	0.158391	2.51363	0.0119497	0.318797	TFCP2L1
ENSG00000134109	1231.29	-0.090188	0.0358918	-2.51278	0.0119785	0.319093	EDEM1
ENSG00000153820	7.00369	-0.694384	0.276397	-2.51227	0.0119956	0.319093	SPHKAP
ENSG00000159322	495.529	-0.0664632	0.02647	-2.51089	0.0120428	0.319808	ADPGK
ENSG00000179941	115.189	-0.126645	0.0504549	-2.51007	0.0120708	0.319808	BBS10
ENSG00000176601	1.92731	0.726103	0.289346	2.50947	0.0120914	0.319808	MAP3K19
ENSG00000089597	5026.78	0.0524009	0.0208852	2.509	0.0121074	0.319808	GANAB
ENSG00000087087	1266.25	0.093319	0.0372008	2.50852	0.0121238	0.319808	SRRT
ENSG00000113532	166.012	-0.199624	0.0795814	-2.50842	0.0121271	0.319808	ST8SIA4
ENSG00000109625	0.602559	-0.932462	0.371925	-2.50712	0.0121719	0.320527	CPZ
ENSG00000079215	15.4749	-0.431141	0.172014	-2.50642	0.012196	0.320702	SLC1A3
ENSG00000182866	429.307	-0.20591	0.0822204	-2.50437	0.0122669	0.321997	LCK
ENSG00000160396	1.33373	0.823364	0.32894	2.50308	0.0123117	0.321997	HIPK4
ENSG00000160808	3.55772	-0.453085	0.181026	-2.50287	0.012319	0.321997	MYL3
ENSG00000196968	113.92	-0.123258	0.0492607	-2.50216	0.0123437	0.321997	FUT11
ENSG00000185896	4930.7	0.0812588	0.0324771	2.50203	0.0123484	0.321997	LAMP1
ENSG00000270172	7.18682	-0.337519	0.134938	-2.50129	0.0123743	0.321997	NA
ENSG00000152315	13.782	-0.352314	0.140855	-2.50125	0.0123758	0.321997	KCNK13
ENSG00000108960	250.065	-0.171945	0.0687557	-2.50081	0.0123911	0.321997	MMD
ENSG00000169436	11.6047	-0.432309	0.172913	-2.50016	0.0124138	0.321997	COL22A1
ENSG00000105849	215.539	-0.111514	0.0446065	-2.49995	0.012421	0.321997	POLR1F
ENSG00000027697	1999.96	-0.122659	0.0490776	-2.49928	0.0124447	0.322155	IFNGR1
ENSG00000154059	485.682	-0.0834284	0.0334139	-2.49682	0.0125313	0.323755	IMPACT
ENSG00000221994	45.7377	0.169532	0.0679075	2.49652	0.0125418	0.323755	ZNF630
ENSG00000130701	255.858	0.153206	0.0613804	2.49601	0.0125598	0.323765	RBBP8NL
ENSG00000189334	4974.13	0.154745	0.062011	2.49544	0.01258	0.323829	S100A14
ENSG00000105339	224.005	-0.17063	0.0683959	-2.49475	0.0126047	0.32401	DENND3
ENSG00000132274	828.103	-0.265338	0.106401	-2.49375	0.0126402	0.324179	TRIM22
ENSG00000174749	86.3443	-0.168173	0.0674428	-2.49357	0.0126466	0.324179	FAM241A
ENSG00000102225	1341.47	0.0677246	0.0271921	2.4906	0.0127527	0.32569	CDK16
ENSG00000063854	921.719	0.11427	0.0458892	2.49014	0.0127694	0.32569	HAGH
ENSG00000168439	1601.13	0.0983109	0.0394842	2.48988	0.0127787	0.32569	STIP1
ENSG00000163386	176.07	-0.121065	0.0486285	-2.4896	0.0127888	0.32569	NA
ENSG00000163013	86.6421	-0.176162	0.0707639	-2.48944	0.0127945	0.32569	FBXO41
ENSG00000103363	1604.07	0.128279	0.0515431	2.48877	0.0128187	0.325854	ELOB
ENSG00000180658	2.58559	-0.591628	0.237819	-2.48773	0.0128563	0.325915	OR2A4
ENSG00000119977	561.822	-0.0951634	0.0382583	-2.48739	0.0128684	0.325915	TCTN3
ENSG00000132142	567.711	0.12164	0.0489059	2.48722	0.0128744	0.325915	NA
ENSG00000150995	219.934	-0.178809	0.071927	-2.48599	0.0129193	0.326601	ITPR1
ENSG00000147457	744.044	-0.062888	0.0253055	-2.48515	0.0129499	0.326922	CHMP7
ENSG00000188488	53.222	0.795964	0.320605	2.4827	0.0130392	0.328724	SERPINA5
ENSG00000185862	245.202	-0.17183	0.0692405	-2.48164	0.013078	0.329248	EVI2B
ENSG00000238274	1.13075	-0.840449	0.338892	-2.47999	0.0131384	0.330317	NA
ENSG00000048471	207.936	-0.150968	0.060919	-2.47818	0.0132056	0.331552	SNX29
ENSG00000212916	46.0669	-0.173295	0.0699479	-2.47748	0.0132313	0.331741	MAP10
ENSG00000160194	487.261	0.108137	0.0436657	2.47647	0.013269	0.332233	NDUFV3
ENSG00000178860	34.7811	-0.262295	0.105962	-2.47537	0.0133099	0.33228	MSC
ENSG00000164707	14.723	-0.333347	0.134682	-2.47506	0.0133215	0.33228	SLC13A4
ENSG00000105708	82.0932	-0.113853	0.0460021	-2.47495	0.0133253	0.33228	ZNF14
ENSG00000159176	2118.93	0.0849717	0.0343531	2.47348	0.0133803	0.332581	CSRP1
ENSG00000148702	75.2398	0.547693	0.22143	2.47343	0.0133823	0.332581	HABP2
ENSG00000172086	588.566	-0.073333	0.0296513	-2.47318	0.0133918	0.332581	KRCC1
ENSG00000073008	668.709	0.104619	0.0423486	2.47043	0.013495	0.333204	PVR
ENSG00000139910	21.0532	-0.230152	0.0931716	-2.47019	0.013504	0.333204	NOVA1
ENSG00000237330	4.0438	0.582374	0.235768	2.47011	0.0135071	0.333204	RNF223
ENSG00000160469	51.2615	0.169512	0.0686392	2.46961	0.013526	0.333204	BRSK1
ENSG00000169957	948.347	0.0933344	0.0377985	2.46926	0.0135392	0.333204	ZNF768
ENSG00000213638	170.618	0.193241	0.0782882	2.46832	0.0135748	0.333204	ADAT3
ENSG00000109511	702.66	0.865419	0.350674	2.46787	0.0135919	0.333204	ANXA10
ENSG00000167748	194.156	0.242825	0.0983973	2.4678	0.0135945	0.333204	KLK1
ENSG00000129675	296.792	-0.161103	0.065288	-2.46758	0.0136031	0.333204	ARHGEF6
ENSG00000077420	232.171	-0.182005	0.0737818	-2.4668	0.0136328	0.333204	APBB1IP
ENSG00000140553	823.146	0.0712104	0.0288682	2.46674	0.013635	0.333204	UNC45A
ENSG00000242265	35.2733	-0.219568	0.0890141	-2.46667	0.0136377	0.333204	PEG10
ENSG00000128040	27.8465	0.525597	0.213122	2.46618	0.0136564	0.333204	SPINK2
ENSG00000184588	132.663	-0.17865	0.0724514	-2.46578	0.0136714	0.333204	PDE4B
ENSG00000147155	1193.67	0.121403	0.0492813	2.46347	0.0137599	0.334034	EBP
ENSG00000186834	949.59	0.099731	0.0404887	2.46318	0.0137711	0.334034	HEXIM1
ENSG00000139579	566.32	0.0826496	0.033555	2.46311	0.0137738	0.334034	NABP2
ENSG00000147383	347.455	0.127663	0.0518327	2.46299	0.0137784	0.334034	NSDHL
ENSG00000173801	5306.64	0.0950532	0.0386005	2.46249	0.0137978	0.334052	JUP
ENSG00000186439	4.06625	0.80046	0.325202	2.46143	0.0138386	0.334052	TRDN
ENSG00000196646	134.487	-0.0906453	0.0368338	-2.46092	0.013858	0.334052	ZNF136
ENSG00000174606	322.954	-0.0661487	0.0268869	-2.46026	0.0138837	0.334052	ANGEL2
ENSG00000133805	157.544	-0.164543	0.0668922	-2.45982	0.0139006	0.334052	AMPD3
ENSG00000096088	9791.95	1.04538	0.424997	2.45974	0.0139038	0.334052	PGC
ENSG00000143158	1016.44	0.0959092	0.0389928	2.45967	0.0139067	0.334052	MPC2
ENSG00000134874	59.98	-0.208563	0.0848401	-2.4583	0.0139595	0.334122	DZIP1
ENSG00000255833	21.0464	-0.382303	0.155533	-2.45802	0.0139705	0.334122	TIFAB
ENSG00000108370	36.2959	-0.185489	0.0754665	-2.4579	0.0139751	0.334122	RGS9
ENSG00000081059	609.632	-0.109959	0.0447424	-2.45761	0.0139865	0.334122	TCF7
ENSG00000169933	1.07678	1.01326	0.412357	2.45724	0.0140007	0.334122	FRMPD4
ENSG00000166394	38.8165	0.162947	0.0663399	2.45625	0.0140395	0.334536	CYB5R2
ENSG00000109790	218.375	-0.156644	0.0637988	-2.45529	0.0140772	0.334536	KLHL5
ENSG00000239713	163.79	-0.18963	0.0772526	-2.45467	0.0141014	0.334536	APOBEC3G
ENSG00000257987	0.842529	1.04101	0.424124	2.4545	0.0141082	0.334536	SPMIP11
ENSG00000163832	287.976	0.0858931	0.0349946	2.45447	0.0141093	0.334536	ELP6
ENSG00000119681	140.901	-0.262854	0.107117	-2.45389	0.0141319	0.334637	LTBP2
ENSG00000123159	813.878	0.10239	0.0417371	2.45321	0.0141588	0.334843	GIPC1
ENSG00000170917	27.6867	0.203428	0.0829403	2.45271	0.0141786	0.334878	NUDT6
ENSG00000134717	274.005	-0.0814093	0.0332099	-2.45136	0.0142319	0.335366	BTF3L4
ENSG00000090339	151.344	-0.230331	0.0939721	-2.45106	0.0142435	0.335366	ICAM1
ENSG00000133985	63.7218	-0.196204	0.0800587	-2.45075	0.0142559	0.335366	TTC9
ENSG00000182108	9.75162	-0.302137	0.123304	-2.45033	0.0142725	0.335366	DEXI
ENSG00000112195	14.0676	-0.469532	0.191787	-2.4482	0.0143574	0.336163	TREML2
ENSG00000180828	11.0767	-0.340335	0.139018	-2.44813	0.0143599	0.336163	BHLHE22
ENSG00000130997	10.3008	0.262704	0.107309	2.44809	0.0143614	0.336163	POLN
ENSG00000167580	2.0634	1.42695	0.583717	2.44459	0.0145015	0.339009	AQP2
ENSG00000149809	175.46	0.120947	0.0494866	2.44404	0.0145238	0.339097	TM7SF2
ENSG00000141384	89.0556	-0.180674	0.0739765	-2.44231	0.0145935	0.339538	TAF4B
ENSG00000148680	10.6833	-0.298954	0.122411	-2.44221	0.0145975	0.339538	HTR7
ENSG00000198843	1594.78	-0.0750865	0.0307494	-2.44188	0.014611	0.339538	SELENOT
ENSG00000125863	860.292	0.0715567	0.0293124	2.44118	0.0146395	0.339538	MKKS
ENSG00000170681	2.23718	0.594272	0.243478	2.44076	0.0146564	0.339538	CAVIN4
ENSG00000122711	1476.13	0.377755	0.154794	2.44038	0.0146718	0.339538	SPINK4
ENSG00000116701	62.7273	-0.228681	0.0937197	-2.44005	0.014685	0.339538	NCF2
ENSG00000048740	513.296	-0.131957	0.0540825	-2.43991	0.0146908	0.339538	CELF2
ENSG00000197471	377.92	-0.168578	0.0691282	-2.43863	0.0147432	0.339914	SPN
ENSG00000166831	28.3793	0.219708	0.0900957	2.4386	0.0147442	0.339914	RBPMS2
ENSG00000111450	79.2793	-0.129005	0.0529433	-2.43666	0.0148237	0.341007	STX2
ENSG00000173557	3.36595	0.672263	0.27591	2.43653	0.0148288	0.341007	CIMIP2C
ENSG00000173950	148.517	0.132303	0.0543349	2.43496	0.0148933	0.342061	XXYLT1
ENSG00000143337	475.184	-0.0908415	0.0373297	-2.43349	0.0149541	0.342829	TOR1AIP1
ENSG00000065000	2417.14	0.0695231	0.0285722	2.43325	0.0149642	0.342829	AP3D1
ENSG00000131323	766.634	-0.0812383	0.0333952	-2.43263	0.0149895	0.34298	TRAF3
ENSG00000104044	5.73679	-0.39859	0.163925	-2.43155	0.0150345	0.343582	OCA2
ENSG00000011083	27.0099	0.288105	0.118511	2.43103	0.0150558	0.343639	SLC6A7
ENSG00000197769	2.19804	-0.743976	0.306173	-2.42992	0.0151023	0.344224	MAP1LC3C
ENSG00000105851	211.559	-0.206939	0.0851798	-2.42943	0.0151224	0.344224	PIK3CG
ENSG00000143850	1158.83	0.087698	0.0361056	2.42893	0.0151434	0.344224	PLEKHA6
ENSG00000161405	176.19	-0.230773	0.0950325	-2.42836	0.0151671	0.344224	IKZF3
ENSG00000172270	3435.36	0.0758811	0.0312503	2.42817	0.0151753	0.344224	BSG
ENSG00000147257	18.8038	0.298655	0.123059	2.42692	0.0152277	0.344592	GPC3
ENSG00000117322	516.986	-0.724765	0.298737	-2.4261	0.0152621	0.344592	CR2
ENSG00000171357	2.37969	-0.524742	0.216296	-2.42603	0.0152648	0.344592	LURAP1
ENSG00000167685	395.442	0.110902	0.0457234	2.42551	0.0152871	0.344592	ZNF444
ENSG00000092295	11.2927	0.286651	0.118199	2.42516	0.0153018	0.344592	TGM1
ENSG00000104953	9.69624	0.330648	0.136364	2.42474	0.0153193	0.344592	TLE6
ENSG00000136810	4513.63	0.126486	0.0521666	2.42465	0.0153231	0.344592	TXN
ENSG00000197261	211.236	0.420554	0.173518	2.42369	0.0153637	0.345081	C6orf141
ENSG00000152804	89.5414	-0.210815	0.086998	-2.42322	0.0153836	0.345106	HHEX
ENSG00000214309	40.2451	0.188356	0.0777672	2.42205	0.0154334	0.345794	MBLAC1
ENSG00000164972	27.8025	0.285759	0.118037	2.42094	0.0154806	0.345794	SPMIP6
ENSG00000137491	1734.11	-0.107229	0.0442926	-2.42092	0.0154814	0.345794	SLCO2B1
ENSG00000134352	1301.42	-0.118359	0.048894	-2.42072	0.0154898	0.345794	IL6ST
ENSG00000206535	18.3687	0.23734	0.0981428	2.41832	0.0155925	0.346816	LNP1
ENSG00000197329	628.131	-0.124671	0.0515643	-2.41777	0.0156161	0.346816	PELI1
ENSG00000171657	60.0571	-0.252154	0.104298	-2.41763	0.0156218	0.346816	GPR82
ENSG00000175463	297.618	-0.21562	0.0891884	-2.41758	0.0156241	0.346816	TBC1D10C
ENSG00000225009	1.28521	-1.40697	0.582008	-2.41744	0.0156302	0.346816	NA
ENSG00000144476	170.552	-0.194159	0.0803358	-2.41684	0.0156558	0.346965	ACKR3
ENSG00000005844	408.217	-0.190028	0.078654	-2.416	0.0156923	0.347029	ITGAL
ENSG00000142657	2544.77	0.105615	0.0437258	2.41539	0.0157185	0.347029	PGD
ENSG00000182379	2.06831	-0.618441	0.256089	-2.41494	0.0157376	0.347029	NXPH4
ENSG00000115211	301.981	0.0783573	0.0324561	2.41425	0.0157675	0.347029	EIF2B4
ENSG00000178467	495.134	0.107193	0.044402	2.41416	0.0157716	0.347029	P4HTM
ENSG00000100385	499.442	-0.232081	0.0961341	-2.41414	0.0157723	0.347029	IL2RB
ENSG00000166165	342.724	0.193069	0.079995	2.41352	0.0157993	0.347206	CKB
ENSG00000177303	538.116	0.0909949	0.0377117	2.41291	0.0158257	0.347368	CASKIN2
ENSG00000072310	2130.24	0.147487	0.0611699	2.41111	0.0159042	0.348194	SREBF1
ENSG00000266956	5.64877	0.390393	0.161933	2.41083	0.0159164	0.348194	NA
ENSG00000178199	341.927	-0.177582	0.0736789	-2.41021	0.0159432	0.348194	ZC3H12D
ENSG00000158714	100.967	-0.229036	0.0950298	-2.41014	0.0159462	0.348194	SLAMF8
ENSG00000132005	392.761	0.077191	0.0320336	2.40969	0.015966	0.348194	RFX1
ENSG00000221916	16.463	0.226162	0.0938669	2.40939	0.0159791	0.348194	C19orf73
ENSG00000133169	30.1263	0.234698	0.0974256	2.409	0.0159962	0.348194	BEX1
ENSG00000124508	185.418	-0.145333	0.0603501	-2.40817	0.0160326	0.348572	BTN2A2
ENSG00000176472	50.5208	0.151797	0.0630753	2.40659	0.0161022	0.348873	ZNF575
ENSG00000125850	267.102	0.111619	0.0463846	2.40638	0.0161113	0.348873	OVOL2
ENSG00000094755	187.11	-0.287642	0.119559	-2.40586	0.0161346	0.348873	GABRP
ENSG00000147123	1333.63	0.107054	0.0445103	2.40515	0.0161657	0.348873	NDUFB11
ENSG00000168297	303.072	-0.131008	0.0544779	-2.40479	0.0161818	0.348873	PXK
ENSG00000170265	739.222	0.079864	0.0332123	2.40465	0.016188	0.348873	ZNF282
ENSG00000011590	11.8483	-0.355318	0.147782	-2.40434	0.0162018	0.348873	ZBTB32
ENSG00000119900	68.5467	-0.172202	0.0716222	-2.40431	0.0162031	0.348873	OGFRL1
ENSG00000108309	17.3579	0.257927	0.107292	2.40398	0.0162178	0.348873	RUNDC3A
ENSG00000117289	5896.86	-0.135256	0.0562756	-2.40346	0.0162409	0.34896	NA
ENSG00000119446	333.019	-0.0687748	0.0286281	-2.40235	0.0162902	0.349609	RBM18
ENSG00000140990	1607.39	0.0993432	0.0413702	2.40132	0.0163358	0.350076	NDUFB10
ENSG00000018189	311.374	-0.0818162	0.0340758	-2.401	0.0163501	0.350076	RUFY3
ENSG00000183617	541.505	0.115188	0.0480353	2.39799	0.0164851	0.352289	MRPL54
ENSG00000105793	323.433	-0.0742087	0.0309481	-2.39784	0.0164919	0.352289	GTPBP10
ENSG00000142875	456.117	-0.143381	0.0598243	-2.3967	0.0165436	0.352967	PRKACB
ENSG00000163682	9191.27	-0.156347	0.0652457	-2.39629	0.0165622	0.352967	RPL9
ENSG00000073849	730.173	-0.177962	0.0742832	-2.39573	0.0165873	0.353092	ST6GAL1
ENSG00000142303	50.6828	-0.243022	0.101466	-2.39511	0.0166156	0.353283	ADAMTS10
ENSG00000183955	502.081	0.0675823	0.0282275	2.3942	0.0166566	0.353744	KMT5A
ENSG00000134323	33.4088	0.284751	0.118986	2.39315	0.0167042	0.354346	MYCN
ENSG00000183908	4.35728	-0.576347	0.240884	-2.39264	0.0167278	0.354435	LRRC55
ENSG00000056558	177.122	-0.186995	0.0782589	-2.38944	0.016874	0.357121	TRAF1
ENSG00000100197	614.886	0.467711	0.1958	2.38872	0.0169072	0.357387	CYP2D6
ENSG00000131171	1538.15	-0.0843946	0.035356	-2.387	0.0169866	0.357387	SH3BGRL
ENSG00000100601	141.306	0.0765896	0.0320975	2.38616	0.0170255	0.357387	ALKBH1
ENSG00000197385	8.34285	-0.323322	0.135508	-2.386	0.0170329	0.357387	ZNF860
ENSG00000104980	673.987	0.0854552	0.0358254	2.38532	0.0170641	0.357387	TIMM44
ENSG00000198520	15.3461	-0.340621	0.14281	-2.38513	0.017073	0.357387	ARMH1
ENSG00000070047	1273.91	0.0772379	0.0323968	2.38412	0.0171199	0.357387	PHRF1
ENSG00000185813	1635.72	0.0995266	0.0417507	2.38383	0.0171334	0.357387	PCYT2
ENSG00000111145	292.23	-0.139893	0.0586845	-2.38382	0.0171341	0.357387	ELK3
ENSG00000125651	1598.81	0.07175	0.0300988	2.38381	0.0171343	0.357387	GTF2F1
ENSG00000088356	254.202	0.0857209	0.0359652	2.38344	0.0171516	0.357387	PDRG1
ENSG00000170634	67.9044	-0.129097	0.054164	-2.38344	0.0171518	0.357387	ACYP2
ENSG00000066294	173.657	-0.198067	0.0831516	-2.382	0.0172191	0.357387	CD84
ENSG00000099864	320.808	0.156938	0.0658878	2.38189	0.0172241	0.357387	PALM
ENSG00000165912	58.5609	0.219519	0.092163	2.38186	0.0172256	0.357387	PACSIN3
ENSG00000130762	1442.09	0.136667	0.0573841	2.38162	0.0172368	0.357387	ARHGEF16
ENSG00000070610	2246.89	0.0849138	0.0356571	2.3814	0.017247	0.357387	GBA2
ENSG00000122068	821.886	-0.0672909	0.0282579	-2.38131	0.017251	0.357387	FYTTD1
ENSG00000058091	99.9625	-0.182036	0.0764553	-2.38095	0.0172681	0.357387	CDK14
ENSG00000240050	0.814437	0.89575	0.376244	2.38077	0.0172765	0.357387	NA
ENSG00000197872	110.458	-0.179716	0.0755705	-2.37812	0.0174009	0.35908	CYRIA
ENSG00000149115	1742.52	0.106726	0.0448848	2.37776	0.017418	0.35908	TNKS1BP1
ENSG00000169413	119.82	-0.189376	0.0796488	-2.37764	0.017424	0.35908	RNASE6
ENSG00000134812	5.37341	0.732775	0.30823	2.37737	0.0174368	0.35908	CBLIF
ENSG00000169605	7.23585	2.27186	0.955868	2.37675	0.0174659	0.359276	GKN1
ENSG00000101463	30.3385	-0.233913	0.0984468	-2.37603	0.0174998	0.35957	SYNDIG1
ENSG00000235109	62.0709	0.246119	0.103609	2.37547	0.0175267	0.359719	ZSCAN31
ENSG00000163947	248.686	-0.149607	0.0630078	-2.37441	0.0175769	0.360346	ARHGEF3
ENSG00000151702	296.584	-0.148519	0.0625873	-2.373	0.0176444	0.361326	FLI1
ENSG00000088808	691.494	0.0653885	0.0275746	2.37133	0.0177243	0.362557	PPP1R13B
ENSG00000170608	351.564	0.148036	0.0624451	2.37065	0.0177567	0.362814	FOXA3
ENSG00000204439	560.195	0.070222	0.0296311	2.36987	0.0177942	0.363029	C6orf47
ENSG00000179085	533.724	0.157019	0.0662635	2.36961	0.0178068	0.363029	DPM3
ENSG00000186575	656.931	0.061847	0.0261159	2.36817	0.0178762	0.364038	NF2
ENSG00000103150	331.081	0.0829246	0.0350278	2.36739	0.017914	0.364404	MLYCD
ENSG00000160180	4984.99	0.168182	0.0711084	2.36514	0.0180231	0.364983	TFF3
ENSG00000154642	182.242	-0.119928	0.0507081	-2.36507	0.0180267	0.364983	C21orf91
ENSG00000196361	2.28661	0.603651	0.255288	2.36459	0.0180502	0.364983	ELAVL3
ENSG00000161267	1118.26	0.0870051	0.0368033	2.36406	0.018076	0.364983	BDH1
ENSG00000171729	615.368	0.0766838	0.0324461	2.36342	0.0181072	0.364983	TMEM51
ENSG00000087502	506.846	-0.0768288	0.0325085	-2.36334	0.0181108	0.364983	ERGIC2
ENSG00000133740	119.592	-0.185034	0.0782983	-2.36319	0.0181185	0.364983	E2F5
ENSG00000160867	964.588	0.13321	0.0563698	2.36314	0.0181209	0.364983	FGFR4
ENSG00000106333	85.1509	-0.22544	0.0953993	-2.36312	0.0181217	0.364983	PCOLCE
ENSG00000148334	1008.47	0.104591	0.0442982	2.36107	0.0182224	0.366609	PTGES2
ENSG00000050344	355.486	-0.130029	0.0551042	-2.3597	0.0182899	0.367563	NFE2L3
ENSG00000231517	6.82706	-0.476058	0.201806	-2.35899	0.0183246	0.367857	NA
ENSG00000010256	6048.5	0.0917206	0.0389129	2.35707	0.0184195	0.367951	UQCRC1
ENSG00000140995	468.596	-0.0923706	0.0391947	-2.35671	0.0184374	0.367951	DEF8
ENSG00000198216	10.2876	-0.316257	0.134196	-2.35668	0.0184392	0.367951	CACNA1E
ENSG00000107223	5530.71	0.122555	0.052012	2.35628	0.018459	0.367951	EDF1
ENSG00000153404	6.81867	0.579738	0.246044	2.35624	0.018461	0.367951	PLEKHG4B
ENSG00000241238	3.98299	0.484684	0.205792	2.35521	0.018512	0.367951	NA
ENSG00000103274	151.665	0.0895181	0.0380144	2.35485	0.0185302	0.367951	NUBP1
ENSG00000152760	6.29021	-0.357297	0.15174	-2.35467	0.018539	0.367951	DYNLT5
ENSG00000188321	84.3989	-0.156903	0.0666388	-2.35454	0.0185459	0.367951	ZNF559
ENSG00000135480	10.4416	0.381623	0.162111	2.35409	0.0185681	0.367951	KRT7
ENSG00000185565	14.7941	-0.409179	0.17384	-2.35378	0.0185838	0.367951	LSAMP
ENSG00000197461	505.421	0.13617	0.0578614	2.35339	0.018603	0.367951	PDGFA
ENSG00000153936	538.358	-0.0641152	0.0272485	-2.35298	0.0186237	0.367951	HS2ST1
ENSG00000073584	594.863	0.0616448	0.0261999	2.35286	0.0186295	0.367951	SMARCE1
ENSG00000103067	523.367	0.102006	0.043359	2.35259	0.0186432	0.367951	ESRP2
ENSG00000253878	3.97791	-0.430324	0.182926	-2.35244	0.0186505	0.367951	NA
ENSG00000173442	1501.5	0.126954	0.0540041	2.35081	0.0187324	0.36917	EHBP1L1
ENSG00000197614	49.2094	0.294771	0.125455	2.34961	0.0187932	0.369969	MFAP5
ENSG00000105404	1578.82	0.117153	0.0498844	2.3485	0.0188493	0.370675	RABAC1
ENSG00000105246	40.4312	-0.276804	0.117954	-2.3467	0.0189405	0.370753	EBI3
ENSG00000174292	346.89	0.101695	0.0433357	2.34667	0.0189419	0.370753	TNK1
ENSG00000124721	4.82303	-0.650799	0.277426	-2.34584	0.0189841	0.370753	DNAH8
ENSG00000214511	1.55646	-0.717165	0.305725	-2.34578	0.0189871	0.370753	HIGD1C
ENSG00000269700	1.1397	0.807215	0.34413	2.34567	0.0189931	0.370753	NA
ENSG00000187323	1.80081	0.853419	0.363858	2.34547	0.019003	0.370753	DCC
ENSG00000077984	120.041	-0.208621	0.0889546	-2.34526	0.0190139	0.370753	CST7
ENSG00000136929	0.821726	-1.10725	0.472129	-2.34524	0.019015	0.370753	HEMGN
ENSG00000148600	5.37563	-0.486832	0.207725	-2.34364	0.0190966	0.371642	CDHR1
ENSG00000121594	6.49072	-0.54039	0.230624	-2.34316	0.019121	0.371642	CD80
ENSG00000087250	1.74085	0.71712	0.306049	2.34315	0.0191215	0.371642	MT3
ENSG00000047936	1.95679	0.847231	0.361718	2.34224	0.0191682	0.372156	ROS1
ENSG00000115042	561.326	0.0942734	0.0402792	2.3405	0.0192581	0.372973	FAHD2A
ENSG00000145362	145.586	-0.182494	0.0779903	-2.33995	0.0192861	0.372973	ANK2
ENSG00000264433	2.05152	-0.549842	0.235085	-2.33891	0.01934	0.372973	NA
ENSG00000178951	2359.06	0.0663888	0.0283871	2.3387	0.019351	0.372973	ZBTB7A
ENSG00000148541	37.7275	0.162923	0.0696669	2.3386	0.0193561	0.372973	FAM13C
ENSG00000153395	404.771	-0.149152	0.0637795	-2.33856	0.0193583	0.372973	LPCAT1
ENSG00000175213	165.799	0.0903315	0.0386275	2.33853	0.0193599	0.372973	ZNF408
ENSG00000172315	261.018	-0.0679686	0.0290686	-2.33822	0.019376	0.372973	TP53RK
ENSG00000176182	165.927	0.100903	0.0431599	2.33788	0.0193934	0.372973	MYPOP
ENSG00000119950	509.699	-0.139484	0.0596895	-2.33682	0.0194484	0.373638	MXI1
ENSG00000118307	1.84463	-0.581761	0.248998	-2.33641	0.0194701	0.373663	DNAI7
ENSG00000124003	0.854413	0.977348	0.418534	2.33517	0.0195344	0.37407	MOGAT1
ENSG00000136040	204.108	-0.162604	0.0696375	-2.33501	0.0195428	0.37407	PLXNC1
ENSG00000126746	579.844	0.057917	0.0248088	2.33454	0.0195676	0.37407	ZNF384
ENSG00000168453	695.538	0.127815	0.0547561	2.33426	0.0195819	0.37407	HR
ENSG00000197122	2513.06	0.0767329	0.0328783	2.33385	0.0196037	0.37407	SRC
ENSG00000183048	209.749	0.153682	0.0658654	2.33328	0.0196335	0.37407	SLC25A10
ENSG00000165660	361.92	-0.0583416	0.0250083	-2.33289	0.0196539	0.37407	ABRAXAS2
ENSG00000168907	445.713	0.116658	0.050006	2.33288	0.0196546	0.37407	PLA2G4F
ENSG00000122884	357.597	-0.162389	0.0696279	-2.33225	0.0196877	0.374312	P4HA1
ENSG00000206532	1.6483	-0.723851	0.310722	-2.32958	0.0198283	0.376595	NA
ENSG00000008838	1215.62	0.0665176	0.0285661	2.32855	0.0198829	0.377235	MED24
ENSG00000152556	421.775	0.0944619	0.0405793	2.32784	0.0199208	0.377235	PFKM
ENSG00000148110	854.435	-0.0669328	0.0287539	-2.32778	0.0199238	0.377235	MFSD14B
ENSG00000198805	1449.77	0.129587	0.0556852	2.32714	0.019958	0.377492	PNP
ENSG00000105699	2488.81	0.0794645	0.034166	2.32584	0.0200273	0.378413	LSR
ENSG00000143387	243.622	-0.184285	0.0793134	-2.3235	0.0201521	0.380379	CTSK
ENSG00000116983	37.3779	0.660901	0.28453	2.32278	0.0201908	0.380717	HPCAL4
ENSG00000146147	4.81851	0.408085	0.175829	2.32092	0.0202909	0.382212	MLIP
ENSG00000157782	14.0339	0.254176	0.109556	2.32006	0.0203375	0.382335	CABP1
ENSG00000159256	426.761	-0.0823415	0.0354915	-2.32003	0.0203392	0.382335	MORC3
ENSG00000261425	2.63111	0.504164	0.217351	2.31958	0.0203635	0.382399	NA
ENSG00000174915	250.353	0.091668	0.0395296	2.31897	0.0203967	0.382462	PTDSS2
ENSG00000196235	1837.8	0.0624977	0.0269532	2.31875	0.0204086	0.382462	SUPT5H
ENSG00000105808	48.2385	0.226398	0.0977229	2.31674	0.0205182	0.383963	RASA4
ENSG00000160117	4.5494	-0.500367	0.216067	-2.3158	0.0205691	0.383963	ANKLE1
ENSG00000179588	965.053	0.113075	0.0488281	2.31577	0.020571	0.383963	ZFPM1
ENSG00000101473	398.732	0.092932	0.0401311	2.31571	0.0205742	0.383963	ACOT8
ENSG00000144791	513.355	-0.0735826	0.0317872	-2.31485	0.0206212	0.383963	LIMD1
ENSG00000166741	73.2419	-0.231567	0.100046	-2.31462	0.0206339	0.383963	NNMT
ENSG00000177807	11.3586	-0.466686	0.201628	-2.31459	0.0206353	0.383963	KCNJ10
ENSG00000221890	51.8376	0.274704	0.118713	2.31403	0.0206663	0.384092	NPTXR
ENSG00000172059	270.963	-0.138073	0.059684	-2.3134	0.0207009	0.384092	KLF11
ENSG00000178343	36.3201	-0.302032	0.130562	-2.31332	0.0207053	0.384092	SHISA3
ENSG00000149929	232.723	0.0970232	0.0419526	2.31269	0.0207398	0.384092	HIRIP3
ENSG00000175866	122.463	0.173413	0.0749986	2.31221	0.0207659	0.384092	BAIAP2
ENSG00000107281	576.445	0.225038	0.0973359	2.31198	0.0207789	0.384092	NPDC1
ENSG00000136059	3179.93	0.164588	0.0711948	2.3118	0.0207889	0.384092	VILL
ENSG00000072786	616.697	-0.111815	0.0483809	-2.31114	0.0208249	0.384323	STK10
ENSG00000175567	963.358	-0.163382	0.070723	-2.31017	0.0208789	0.384323	UCP2
ENSG00000069424	206.37	-0.162941	0.0705382	-2.30997	0.0208895	0.384323	KCNAB2
ENSG00000129484	212.129	0.0797565	0.03453	2.30978	0.0209006	0.384323	PARP2
ENSG00000183496	22.3293	-0.219559	0.095061	-2.30967	0.0209067	0.384323	MEX3B
ENSG00000163683	513.204	-0.114238	0.0494689	-2.30929	0.0209273	0.384323	SMIM14
ENSG00000128594	20.268	-0.266172	0.115317	-2.30817	0.0209895	0.384449	LRRC4
ENSG00000167397	20.6005	0.249592	0.108154	2.30776	0.0210127	0.384449	VKORC1
ENSG00000163701	1032.36	0.131535	0.0570019	2.30755	0.0210243	0.384449	IL17RE
ENSG00000127399	134.279	-0.116254	0.0503841	-2.30736	0.0210347	0.384449	LRRC61
ENSG00000171148	955.316	0.0586523	0.0254205	2.30728	0.021039	0.384449	TADA3
ENSG00000159251	5.76481	0.648478	0.281147	2.30655	0.0210801	0.384473	ACTC1
ENSG00000126882	238.786	-0.172605	0.0748557	-2.30584	0.0211195	0.384473	FAM78A
ENSG00000167676	25.706	0.35251	0.152903	2.30544	0.0211417	0.384473	PLIN4
ENSG00000187193	31.217	0.36275	0.157354	2.30531	0.0211492	0.384473	MT1X
ENSG00000197128	97.6466	-0.166485	0.0722229	-2.30516	0.0211575	0.384473	ZNF772
ENSG00000071054	601.266	-0.117225	0.0508569	-2.30501	0.0211661	0.384473	MAP4K4
ENSG00000130520	1490.71	0.0979538	0.0425044	2.30455	0.0211915	0.384496	LSM4
ENSG00000196911	94.6621	-0.125704	0.054566	-2.30371	0.021239	0.384496	KPNA5
ENSG00000160285	766.269	0.149713	0.0649891	2.30366	0.0212415	0.384496	LSS
ENSG00000109762	101.532	-0.131527	0.0570992	-2.30349	0.0212513	0.384496	SNX25
ENSG00000160789	4394.69	0.101001	0.0439009	2.30065	0.0214113	0.385987	LMNA
ENSG00000204482	84.9672	-0.207061	0.0900017	-2.30064	0.021412	0.385987	LST1
ENSG00000015285	217.581	-0.180431	0.078435	-2.30038	0.0214264	0.385987	WAS
ENSG00000254986	788.36	0.0864856	0.0375982	2.30026	0.0214335	0.385987	DPP3
ENSG00000167874	55.0842	0.167554	0.0728445	2.30016	0.021439	0.385987	TMEM88
ENSG00000255518	0.661973	-1.09503	0.476204	-2.2995	0.0214765	0.386281	NA
ENSG00000123610	3.22218	0.575471	0.250412	2.29809	0.0215566	0.387342	TNFAIP6
ENSG00000166140	517.188	0.0970604	0.0422581	2.29685	0.0216275	0.388119	ZFYVE19
ENSG00000164008	123.614	0.0941247	0.0409845	2.29659	0.0216421	0.388119	C1orf50
ENSG00000169340	4.31357	1.39668	0.608462	2.29542	0.0217088	0.388934	PDILT
ENSG00000056998	61.674	0.189	0.0824115	2.29337	0.0218266	0.390453	GYG2
ENSG00000157445	8.91948	-0.322112	0.140464	-2.2932	0.0218362	0.390453	CACNA2D3
ENSG00000148308	831.363	0.0711377	0.031029	2.29262	0.0218699	0.390468	GTF3C5
ENSG00000181626	0.563701	1.44881	0.632055	2.29222	0.0218927	0.390468	ANKRD62
ENSG00000115232	352.097	-0.183514	0.0800733	-2.29182	0.0219161	0.390468	ITGA4
ENSG00000066336	268.825	-0.202579	0.0884087	-2.29139	0.0219406	0.390468	SPI1
ENSG00000187840	461.96	0.146113	0.0637719	2.29118	0.0219531	0.390468	EIF4EBP1
ENSG00000169696	520.514	0.116953	0.0510496	2.29097	0.0219649	0.390468	ASPSCR1
ENSG00000174083	39.3594	-0.203521	0.0888663	-2.29019	0.0220103	0.390896	NA
ENSG00000134326	707.267	-0.308624	0.134818	-2.2892	0.0220678	0.391213	CMPK2
ENSG00000267067	1.89803	0.685671	0.299531	2.28915	0.0220708	0.391213	NA
ENSG00000167711	25.6663	-0.277717	0.121383	-2.28795	0.0221405	0.391695	SERPINF2
ENSG00000142186	1099.64	0.0578147	0.0252693	2.28794	0.0221407	0.391695	SCYL1
ENSG00000132680	577.263	0.104112	0.0455273	2.2868	0.0222075	0.392497	KHDC4
ENSG00000173662	1.88794	-0.568296	0.248613	-2.28587	0.0222621	0.393083	TAS1R1
ENSG00000069869	290.412	-0.112743	0.0493644	-2.28389	0.0223778	0.39385	NEDD4
ENSG00000183977	6.05703	-0.32457	0.142188	-2.28269	0.0224486	0.39385	PP2D1
ENSG00000129250	5093.86	0.0847668	0.0371348	2.28268	0.0224494	0.39385	KIF1C
ENSG00000183248	6.80475	0.406221	0.178001	2.28213	0.0224819	0.39385	PRR36
ENSG00000154127	144.892	-0.178896	0.0784002	-2.28183	0.0224991	0.39385	UBASH3B
ENSG00000186017	104.316	-0.100935	0.0442342	-2.28183	0.0224994	0.39385	ZNF566
ENSG00000173546	87.9934	0.172015	0.0754012	2.28133	0.0225291	0.39385	CSPG4
ENSG00000063241	946.991	0.100693	0.044143	2.28106	0.0225448	0.39385	ISOC2
ENSG00000105607	360.874	0.104179	0.0456749	2.28088	0.0225554	0.39385	GCDH
ENSG00000120053	1559.41	0.0771005	0.0338038	2.28082	0.0225589	0.39385	GOT1
ENSG00000196507	98.0248	0.168714	0.0739839	2.28041	0.0225832	0.39385	TCEAL3
ENSG00000120158	76.5565	-0.116123	0.0509363	-2.27977	0.0226216	0.39385	RCL1
ENSG00000198925	1621.81	0.0871545	0.0382391	2.2792	0.0226551	0.39385	ATG9A
ENSG00000110148	4.59791	0.866642	0.380251	2.27913	0.0226591	0.39385	CCKBR
ENSG00000176160	1.37943	-0.708317	0.310894	-2.27833	0.0227072	0.39385	HSF5
ENSG00000061273	413.066	-0.124951	0.0548482	-2.27812	0.0227195	0.39385	HDAC7
ENSG00000137571	8.19024	-0.372432	0.163498	-2.2779	0.0227328	0.39385	SLCO5A1
ENSG00000256428	3.10831	0.637539	0.27989	2.27782	0.022737	0.39385	NA
ENSG00000118260	546.125	-0.0671483	0.0294793	-2.27781	0.0227378	0.39385	CREB1
ENSG00000198821	348.478	-0.221258	0.0971377	-2.27777	0.02274	0.39385	CD247
ENSG00000023516	689.596	-0.089482	0.039292	-2.27736	0.0227649	0.39385	AKAP11
ENSG00000108018	19.9555	-0.313892	0.137853	-2.277	0.0227864	0.39385	SORCS1
ENSG00000173826	42.2148	0.29123	0.127918	2.27669	0.022805	0.39385	KCNH6
ENSG00000072818	376.16	-0.180818	0.0794313	-2.27641	0.0228213	0.39385	ACAP1
ENSG00000150867	604.03	-0.107242	0.0471545	-2.27427	0.02295	0.395698	PIP4K2A
ENSG00000110218	227.274	-0.100611	0.04425	-2.2737	0.0229838	0.39591	PANX1
ENSG00000112232	0.655213	-1.12711	0.496126	-2.27182	0.0230977	0.397497	KHDRBS2
ENSG00000129667	273.247	-0.125835	0.0554121	-2.27089	0.0231534	0.397765	RHBDF2
ENSG00000155903	294.371	-0.098525	0.043387	-2.27084	0.0231567	0.397765	RASA2
ENSG00000164920	2.19933	0.66944	0.294856	2.27039	0.0231838	0.397859	OSR2
ENSG00000076984	704.589	0.0740521	0.0326453	2.26838	0.0233058	0.399579	MAP2K7
ENSG00000134899	357.368	0.07973	0.0351725	2.26683	0.0234008	0.400047	ERCC5
ENSG00000036530	5.41263	0.399258	0.176142	2.26667	0.0234102	0.400047	CYP46A1
ENSG00000114745	870.346	0.0498181	0.0219786	2.26666	0.023411	0.400047	GORASP1
ENSG00000188921	118.714	-0.142684	0.0629803	-2.26553	0.0234802	0.400047	HACD4
ENSG00000167632	567.177	0.0755453	0.0333547	2.26491	0.0235184	0.400047	TRAPPC9
ENSG00000160949	357.042	0.115298	0.0509063	2.26491	0.0235184	0.400047	TONSL
ENSG00000167230	4938.75	-0.232295	0.10259	-2.2643	0.0235554	0.400047	NA
ENSG00000183807	5.29214	0.382748	0.169074	2.26379	0.0235867	0.400047	FAM162B
ENSG00000197956	10661.7	0.183756	0.0811808	2.26354	0.0236023	0.400047	S100A6
ENSG00000122477	3.68908	-0.366571	0.161969	-2.26322	0.0236222	0.400047	LRRC39
ENSG00000064201	12.9084	-0.38326	0.169346	-2.26318	0.0236248	0.400047	TSPAN32
ENSG00000205302	896.618	-0.0737266	0.0325807	-2.26289	0.0236425	0.400047	SNX2
ENSG00000185361	467.665	0.0933393	0.0412498	2.26278	0.0236491	0.400047	TNFAIP8L1
ENSG00000170502	968.037	0.0734904	0.0324809	2.26257	0.0236622	0.400047	NUDT9
ENSG00000175198	432.952	0.0930127	0.0411231	2.26181	0.0237092	0.400047	PCCA
ENSG00000152242	371.336	-0.0644821	0.0285115	-2.26162	0.0237208	0.400047	ARK2N
ENSG00000073169	617.233	0.109385	0.0483668	2.26157	0.0237242	0.400047	SELENOO
ENSG00000161055	3.60157	0.89186	0.394405	2.26128	0.023742	0.400047	SCGB3A1
ENSG00000011105	333.837	0.11179	0.0494386	2.26118	0.0237479	0.400047	TSPAN9
ENSG00000005075	551.931	0.112931	0.049982	2.25943	0.0238564	0.400635	POLR2J
ENSG00000172215	165.834	-0.1899	0.0840539	-2.25927	0.0238667	0.400635	CXCR6
ENSG00000232810	23.9102	-0.268761	0.118963	-2.25919	0.0238713	0.400635	TNF
ENSG00000132514	186.226	-0.154525	0.0683993	-2.25916	0.0238732	0.400635	CLEC10A
ENSG00000072506	848.574	0.107812	0.0477285	2.25886	0.0238921	0.400635	HSD17B10
ENSG00000003147	342.447	0.121876	0.0539866	2.25751	0.0239759	0.401498	ICA1
ENSG00000168685	580.051	-0.18815	0.0833505	-2.25733	0.0239873	0.401498	IL7R
ENSG00000144843	65.6495	-0.187617	0.0831359	-2.25676	0.0240232	0.401731	ADPRH
ENSG00000174951	58.4944	0.384292	0.170352	2.25587	0.024079	0.402297	FUT1
ENSG00000182851	8.56352	0.370036	0.164092	2.25505	0.0241303	0.4025	NA
ENSG00000136732	254.73	-0.149236	0.0661807	-2.25497	0.0241351	0.4025	GYPC
ENSG00000112852	8.12314	0.334115	0.148203	2.25444	0.0241683	0.402688	PCDHB2
ENSG00000115295	101.621	-0.148183	0.0658	-2.25201	0.0243213	0.403804	CLIP4
ENSG00000171219	934.059	0.136549	0.0606464	2.25157	0.0243497	0.403804	CDC42BPG
ENSG00000171649	35.2511	-0.224394	0.0996631	-2.25152	0.0243524	0.403804	ZIK1
ENSG00000034693	116.539	-0.0838261	0.0372325	-2.25142	0.0243589	0.403804	PEX3
ENSG00000183891	82.5645	0.163022	0.0724091	2.2514	0.0243602	0.403804	TTC32
ENSG00000188452	171.131	-0.115083	0.0511186	-2.25128	0.0243675	0.403804	CERKL
ENSG00000163611	113.097	0.0938426	0.0416981	2.25052	0.0244157	0.403897	SPICE1
ENSG00000005302	326.785	-0.0715393	0.0317881	-2.2505	0.0244172	0.403897	MSL3
ENSG00000176463	83.5661	-0.15992	0.0711099	-2.24892	0.0245179	0.404486	SLCO3A1
ENSG00000124151	674.581	-0.102398	0.045533	-2.24888	0.0245203	0.404486	NCOA3
ENSG00000240685	2.77946	0.504095	0.224178	2.24863	0.0245359	0.404486	NA
ENSG00000162976	240.235	-0.089702	0.0398934	-2.24854	0.0245417	0.404486	SLC66A3
ENSG00000167110	1325.03	0.0599503	0.0266659	2.24821	0.0245631	0.404486	GOLGA2
ENSG00000105429	762.032	0.0778688	0.0346541	2.24703	0.0246381	0.405357	MEGF8
ENSG00000074071	1210.79	0.098616	0.0439049	2.24613	0.0246957	0.40594	MRPS34
ENSG00000169495	1.30656	-0.805309	0.358648	-2.2454	0.0247422	0.406038	HTRA4
ENSG00000182566	8.63814	-0.310417	0.138249	-2.24535	0.024746	0.406038	CLEC4G
ENSG00000104998	169.526	-0.160728	0.0716134	-2.24439	0.0248075	0.406573	IL27RA
ENSG00000167508	707.232	0.134473	0.0599214	2.24415	0.024823	0.406573	MVD
ENSG00000173898	68.0608	0.211754	0.0943732	2.24379	0.0248459	0.406585	SPTBN2
ENSG00000164363	3.26903	0.55492	0.247557	2.24159	0.0249879	0.408545	SLC6A18
ENSG00000103549	1407.04	0.0555444	0.0247853	2.24102	0.0250247	0.408726	RNF40
ENSG00000142687	1531.65	0.0654026	0.0291881	2.24073	0.0250436	0.408726	KIAA0319L
ENSG00000118579	535.591	-0.0730594	0.0326301	-2.23902	0.0251545	0.410171	MED28
ENSG00000089012	67.0433	-0.24543	0.109652	-2.23827	0.0252035	0.410202	SIRPG
ENSG00000107779	454.399	-0.0866593	0.0387205	-2.23807	0.0252162	0.410202	BMPR1A
ENSG00000253459	4.11823	0.386927	0.172929	2.23749	0.0252545	0.410202	NA
ENSG00000168476	351.062	0.104548	0.046733	2.23714	0.0252772	0.410202	REEP4
ENSG00000033627	1589.97	0.100798	0.045059	2.23702	0.0252853	0.410202	ATP6V0A1
ENSG00000154589	43.7836	-0.202231	0.090419	-2.2366	0.0253123	0.410202	LY96
ENSG00000111875	226.44	-0.075273	0.0336602	-2.23626	0.0253349	0.410202	ASF1A
ENSG00000163884	27.8633	0.305887	0.136786	2.23625	0.0253355	0.410202	KLF15
ENSG00000167984	252.948	-0.167151	0.0747975	-2.23471	0.0254362	0.410703	NLRC3
ENSG00000124813	142.929	-0.157808	0.0706204	-2.2346	0.0254435	0.410703	RUNX2
ENSG00000130699	390.508	0.0576281	0.0257904	2.23448	0.0254516	0.410703	TAF4
ENSG00000114013	82.9791	-0.23106	0.103414	-2.23432	0.0254623	0.410703	CD86
ENSG00000139679	169.085	-0.135541	0.0606699	-2.23407	0.0254784	0.410703	LPAR6
ENSG00000108852	28.6434	0.208048	0.093169	2.23302	0.0255479	0.411014	MPP2
ENSG00000149311	663.585	-0.121211	0.0542826	-2.23295	0.0255519	0.411014	ATM
ENSG00000198270	176.997	0.136325	0.061057	2.23276	0.025565	0.411014	TMEM116
ENSG00000129354	1698.05	0.0813742	0.0364688	2.23134	0.0256589	0.411709	AP1M2
ENSG00000112812	217.748	0.170714	0.0765092	2.23128	0.0256626	0.411709	PRSS16
ENSG00000127241	29.3422	0.296786	0.133023	2.23108	0.0256756	0.411709	MASP1
ENSG00000166813	29.4113	-0.181528	0.0813813	-2.23059	0.0257082	0.41187	KIF7
ENSG00000204388	897.159	0.177217	0.0794762	2.22981	0.02576	0.41234	HSPA1B
ENSG00000164068	774.183	0.0910448	0.0408405	2.22928	0.0257954	0.412547	RNF123
ENSG00000134758	448.815	-0.0917781	0.0411792	-2.22875	0.0258307	0.412751	RNF138
ENSG00000184258	5.34922	0.808902	0.363109	2.22771	0.0258997	0.41344	NA
ENSG00000115008	1.49341	-0.785176	0.352504	-2.22742	0.025919	0.41344	IL1A
ENSG00000005007	2338.15	0.0480928	0.0215972	2.22681	0.0259602	0.413737	UPF1
ENSG00000167208	119.437	-0.183424	0.082446	-2.22478	0.0260962	0.414864	SNX20
ENSG00000214456	14.6506	0.326267	0.146693	2.22416	0.0261379	0.414864	PLIN5
ENSG00000164877	1293.83	0.196173	0.0882029	2.22411	0.026141	0.414864	MICALL2
ENSG00000176390	198.774	-0.106401	0.0478399	-2.2241	0.0261415	0.414864	CRLF3
ENSG00000110934	209.007	-0.13547	0.0609296	-2.22338	0.0261902	0.414864	BIN2
ENSG00000163528	272.413	0.0728194	0.0327535	2.22326	0.0261985	0.414864	CHCHD4
ENSG00000121281	126.556	-0.17704	0.0796552	-2.22258	0.0262438	0.414864	ADCY7
ENSG00000139211	48.669	-0.165209	0.0743381	-2.2224	0.0262565	0.414864	AMIGO2
ENSG00000160055	52.083	0.139153	0.0626258	2.22198	0.0262847	0.414864	TMEM234
ENSG00000186009	1.24944	1.00354	0.451697	2.2217	0.0263033	0.414864	ATP4B
ENSG00000127952	247.467	0.109992	0.0495102	2.22159	0.0263107	0.414864	STYXL1
ENSG00000105122	308.166	-0.174289	0.0784592	-2.2214	0.0263236	0.414864	RASAL3
ENSG00000099960	24.889	0.214303	0.0964915	2.22095	0.0263545	0.414864	SLC7A4
ENSG00000089685	73.6499	0.195749	0.0881375	2.22095	0.0263547	0.414864	BIRC5
ENSG00000105088	47.2791	-0.16566	0.0745979	-2.22071	0.0263704	0.414864	OLFM2
ENSG00000144908	9.00572	0.537836	0.242293	2.21978	0.026434	0.415507	ALDH1L1
ENSG00000145088	110.662	-0.151755	0.0683771	-2.21939	0.0264603	0.415566	EAF2
ENSG00000021762	216.975	0.108332	0.0488257	2.21874	0.0265042	0.415868	OSBPL5
ENSG00000102103	595.97	0.0970897	0.0437649	2.21844	0.026525	0.415868	PQBP1
ENSG00000104714	184.407	-0.0820021	0.0369696	-2.2181	0.0265482	0.415876	ERICH1
ENSG00000085741	110.943	-0.316052	0.142516	-2.21766	0.026578	0.415974	WNT11
ENSG00000170949	246.17	-0.104672	0.0472063	-2.21734	0.0265998	0.415974	ZNF160
ENSG00000149716	221.853	0.0873233	0.0393992	2.21637	0.0266663	0.41624	LTO1
ENSG00000136274	17.4317	0.22555	0.101771	2.21626	0.0266738	0.41624	NACAD
ENSG00000205517	25.2714	0.364176	0.164332	2.2161	0.0266849	0.41624	RGL3
ENSG00000170231	1.88976	-0.728345	0.328733	-2.21561	0.0267179	0.4164	FABP6
ENSG00000121570	0.847681	-1.13731	0.513779	-2.21362	0.0268549	0.418098	DPPA4
ENSG00000138185	371.081	-0.109639	0.0495381	-2.21322	0.0268824	0.418098	ENTPD1
ENSG00000163499	23.8166	0.236713	0.106996	2.21235	0.0269427	0.418098	CRYBA2
ENSG00000177685	503.742	0.186461	0.0842981	2.21193	0.0269716	0.418098	CRACR2B
ENSG00000008323	1531.86	0.116286	0.05258	2.21159	0.0269947	0.418098	PLEKHG6
ENSG00000115165	543.562	-0.0885304	0.0400306	-2.21157	0.0269966	0.418098	CYTIP
ENSG00000104814	151.432	-0.186896	0.0845186	-2.2113	0.0270151	0.418098	MAP4K1
ENSG00000178764	291.699	-0.0987457	0.0446562	-2.21124	0.027019	0.418098	ZHX2
ENSG00000198055	912.502	-0.0717502	0.0324507	-2.21105	0.0270322	0.418098	GRK6
ENSG00000136634	5.62665	-0.417725	0.189025	-2.20989	0.0271128	0.418901	IL10
ENSG00000156127	44.0955	-0.247931	0.112209	-2.20955	0.0271367	0.418901	BATF
ENSG00000185002	43.0803	0.210318	0.0951961	2.20932	0.0271527	0.418901	RFX6
ENSG00000121653	116.748	0.243594	0.110324	2.20798	0.0272454	0.419685	MAPK8IP1
ENSG00000140299	518.541	-0.077313	0.035026	-2.2073	0.027293	0.419685	BNIP2
ENSG00000099260	31.6902	0.302729	0.13715	2.20729	0.0272938	0.419685	PALMD
ENSG00000143971	138.893	-0.0926446	0.0419749	-2.20714	0.027304	0.419685	ETAA1
ENSG00000198680	269.544	0.0983937	0.0445837	2.20694	0.027318	0.419685	TUSC1
ENSG00000108604	1800.93	0.0548899	0.0248935	2.20499	0.0274545	0.421324	SMARCD2
ENSG00000159239	40.3061	0.163977	0.0743778	2.20465	0.0274786	0.421324
ENSG00000175040	159.758	-0.175131	0.0794449	-2.20444	0.0274937	0.421324	CHST2
ENSG00000165025	2249.52	-0.0654395	0.029695	-2.20372	0.0275442	0.421746	SYK
ENSG00000147679	205.52	-0.0803107	0.0364547	-2.20303	0.0275927	0.422136	UTP23
ENSG00000172660	2414.29	0.100255	0.0455157	2.20264	0.0276198	0.422199	NA
ENSG00000269165	7.79586	-0.285531	0.129652	-2.20228	0.0276453	0.422236	NA
ENSG00000240053	11.6131	0.272265	0.123666	2.20162	0.0276923	0.422602	LY6G5B
ENSG00000110852	102.527	-0.180938	0.0822063	-2.20102	0.0277346	0.422895	CLEC2B
ENSG00000261589	48.8495	0.177829	0.0808197	2.20032	0.0277842	0.423082	NA
ENSG00000173757	825.81	-0.0559031	0.025409	-2.20013	0.0277979	0.423082	STAT5B
ENSG00000150201	2.91794	0.630458	0.286624	2.1996	0.0278352	0.423082	FXYD4
ENSG00000135374	19.885	1.16009	0.527488	2.19927	0.027859	0.423082	ELF5
ENSG00000111790	492.661	-0.0625958	0.0284627	-2.19922	0.0278623	0.423082	FGFR1OP2
ENSG00000110324	411.522	-0.137714	0.0626503	-2.19814	0.027939	0.423896	IL10RA
ENSG00000159337	2.84602	0.561658	0.255573	2.19764	0.0279747	0.424086	PLA2G4D
ENSG00000145850	5.62523	-0.851786	0.387768	-2.19664	0.0280463	0.424464	TIMD4
ENSG00000087365	2751.46	0.0443754	0.0202032	2.19646	0.0280593	0.424464	SF3B2
ENSG00000122188	133.118	-0.179507	0.081741	-2.19605	0.0280885	0.424464	LAX1
ENSG00000151079	13.5577	-0.283358	0.129035	-2.19597	0.0280943	0.424464	KCNA6
ENSG00000182325	386.463	0.1346	0.0613026	2.19567	0.0281154	0.424464	FBXL6
ENSG00000118729	3.72309	0.627984	0.286063	2.19526	0.0281448	0.424558	CASQ2
ENSG00000124155	1693.56	0.0671937	0.0306162	2.19471	0.0281841	0.424741	PIGT
ENSG00000152207	27.0201	-0.352173	0.16052	-2.19395	0.0282389	0.424741	CYSLTR2
ENSG00000197381	178.033	-0.10276	0.0468419	-2.19377	0.0282516	0.424741	ADARB1
ENSG00000172794	240.989	-0.121172	0.0552349	-2.19375	0.0282531	0.424741	RAB37
ENSG00000163687	301.575	-0.239712	0.109284	-2.19348	0.0282728	0.424741	DNASE1L3
ENSG00000188785	112.163	-0.0960261	0.0438075	-2.192	0.0283793	0.425031	ZNF548
ENSG00000227136	3.0637	0.410968	0.187497	2.19186	0.0283897	0.425031	NA
ENSG00000179922	243.262	0.101214	0.0461809	2.19169	0.0284016	0.425031	ZNF784
ENSG00000107290	1505.36	-0.0895997	0.0408857	-2.19147	0.028418	0.425031	SETX
ENSG00000154277	27.4876	0.313003	0.142839	2.1913	0.0284298	0.425031	UCHL1
ENSG00000161202	1299.59	0.053308	0.0243273	2.19128	0.0284313	0.425031	DVL3
ENSG00000170667	49.3899	0.221334	0.101046	2.19043	0.0284931	0.425608	RASA4B
ENSG00000106397	1299.88	0.0881904	0.0402732	2.1898	0.0285387	0.425942	PLOD3
ENSG00000188042	266.544	-0.170096	0.0776931	-2.18934	0.0285725	0.426081	ARL4C
ENSG00000101413	588.498	-0.0486236	0.0222148	-2.18879	0.0286118	0.426081	RPRD1B
ENSG00000096433	3157.2	0.0876401	0.0400418	2.18871	0.0286177	0.426081	ITPR3
ENSG00000099625	7.23045	0.327509	0.149677	2.1881	0.0286621	0.426395	CBARP
ENSG00000120471	1.87943	0.646662	0.295692	2.18694	0.0287468	0.426601	TP53AIP1
ENSG00000099814	2424.59	0.0927511	0.0424121	2.1869	0.0287497	0.426601	CEP170B
ENSG00000177565	1815.61	-0.0624931	0.0285867	-2.18609	0.0288091	0.426601	TBL1XR1
ENSG00000106384	668.854	0.147353	0.0674133	2.18582	0.0288286	0.426601	MOGAT3
ENSG00000077080	2.16772	0.540197	0.247211	2.18517	0.0288767	0.426601	ACTL6B
ENSG00000147117	1.39232	-0.663991	0.303864	-2.18516	0.0288771	0.426601	ZNF157
ENSG00000141738	353.118	0.151891	0.0695102	2.18516	0.0288773	0.426601	GRB7
ENSG00000173486	1482.23	0.110351	0.0505218	2.18422	0.028946	0.426601	FKBP2
ENSG00000064787	555.747	0.154103	0.0705563	2.18411	0.0289545	0.426601	BCAS1
ENSG00000092621	143.628	0.213772	0.0978861	2.18388	0.0289708	0.426601	PHGDH
ENSG00000106948	1088.34	-0.131238	0.0600951	-2.18384	0.0289742	0.426601	AKNA
ENSG00000188848	42.6544	-0.227984	0.10444	-2.18292	0.029042	0.426601	BEND4
ENSG00000223572	529.993	0.131778	0.0603767	2.1826	0.0290656	0.426601	CKMT1A
ENSG00000135914	9.73781	-0.282844	0.129596	-2.18251	0.0290718	0.426601	HTR2B
ENSG00000198252	322.818	-0.0711789	0.0326148	-2.18241	0.029079	0.426601	STYX
ENSG00000147570	14.2986	-0.261178	0.119678	-2.18235	0.0290837	0.426601	DNAJC5B
ENSG00000088247	3086.98	0.0550411	0.0252216	2.1823	0.0290876	0.426601	KHSRP
ENSG00000163029	443.146	-0.0655766	0.0300507	-2.1822	0.0290949	0.426601	SMC6
ENSG00000164933	228.208	-0.087603	0.0401551	-2.18162	0.0291378	0.426831	SLC25A32
ENSG00000174111	79.6542	0.133181	0.0610588	2.1812	0.0291686	0.426831	NA
ENSG00000075275	56.3031	-0.238217	0.109222	-2.18104	0.0291805	0.426831	CELSR1
ENSG00000173171	211.793	0.0979842	0.0449391	2.18038	0.0292293	0.427205	MTX1
ENSG00000089220	13098.5	0.0907055	0.0416115	2.17982	0.0292709	0.427404	PEBP1
ENSG00000130700	694.498	0.115502	0.052999	2.17932	0.029308	0.427404	GATA5
ENSG00000213424	3.57172	0.444706	0.204064	2.17925	0.0293129	0.427404	KRT222
ENSG00000136928	2.28457	-0.517213	0.237427	-2.17841	0.0293757	0.427881	GABBR2
ENSG00000188368	6.56185	-0.376545	0.172871	-2.17818	0.0293923	0.427881	PRR19
ENSG00000156885	2.48083	-0.564332	0.259122	-2.17787	0.0294161	0.427887	COX6A2
ENSG00000204219	648.212	0.155754	0.0715473	2.17694	0.0294851	0.428512	TCEA3
ENSG00000119383	1864.03	0.0659745	0.0303112	2.17657	0.0295124	0.428512	PTPA
ENSG00000219200	2.48391	0.494901	0.227482	2.17557	0.0295877	0.428512	RNASEK
ENSG00000143578	185.737	0.215899	0.0992572	2.17514	0.0296193	0.428512	CREB3L4
ENSG00000055163	514.637	-0.141008	0.064827	-2.17514	0.0296197	0.428512	CYFIP2
ENSG00000095627	6.67282	-0.744711	0.342398	-2.17498	0.0296313	0.428512	TDRD1
ENSG00000172590	606.77	0.12265	0.0563953	2.17483	0.0296427	0.428512	MRPL52
ENSG00000206190	82.7725	-0.208992	0.0961247	-2.17418	0.0296919	0.428512	ATP10A
ENSG00000099624	2956.71	0.11228	0.0516431	2.17416	0.0296932	0.428512	ATP5F1D
ENSG00000028137	1380.17	-0.123129	0.0566345	-2.1741	0.0296975	0.428512	TNFRSF1B
ENSG00000169756	705.159	-0.07442	0.0342342	-2.17385	0.0297162	0.428512	LIMS1
ENSG00000112365	218.107	-0.072748	0.0334721	-2.17339	0.0297508	0.428619	ZBTB24
ENSG00000172243	65.4509	-0.23134	0.106455	-2.17313	0.0297704	0.428619	CLEC7A
ENSG00000139146	746.106	-0.0772971	0.0355859	-2.17212	0.0298463	0.429374	SINHCAF
ENSG00000008513	288.323	-0.141923	0.0653927	-2.17032	0.0299826	0.430831	ST3GAL1
ENSG00000188215	101.999	-0.114142	0.0525963	-2.17015	0.0299955	0.430831	DCUN1D3
ENSG00000129460	285.531	0.069734	0.0321477	2.16918	0.0300693	0.430831	NGDN
ENSG00000137492	818.587	-0.0571848	0.0263712	-2.16846	0.0301241	0.430831	THAP12
ENSG00000056277	44.4465	-0.136916	0.0631561	-2.1679	0.0301665	0.430831	ZNF280C
ENSG00000271605	13.9602	-0.277178	0.127858	-2.16786	0.0301696	0.430831	MILR1
ENSG00000108784	435.242	0.102728	0.0473922	2.16761	0.0301886	0.430831	NAGLU
ENSG00000198788	5029.64	0.190287	0.0878069	2.1671	0.030227	0.430831	MUC2
ENSG00000069482	5.5752	0.454034	0.209512	2.1671	0.0302271	0.430831	GAL
ENSG00000128886	4.2042	0.437311	0.20181	2.16695	0.0302387	0.430831	ELL3
ENSG00000100055	265.328	-0.142452	0.0657387	-2.16694	0.0302396	0.430831	CYTH4
ENSG00000166128	1115.61	-0.131034	0.0604784	-2.16663	0.030263	0.430831	RAB8B
ENSG00000146232	247.515	-0.139646	0.0644554	-2.16656	0.0302686	0.430831	NFKBIE
ENSG00000170689	1.66103	0.770887	0.35588	2.16614	0.0303005	0.430831	HOXB9
ENSG00000007080	575.256	0.0996024	0.0459859	2.16593	0.0303163	0.430831	CCDC124
ENSG00000114450	101.489	-0.193794	0.0895067	-2.16513	0.0303774	0.430831	GNB4
ENSG00000119514	626.939	0.13397	0.0618784	2.16505	0.0303836	0.430831	GALNT12
ENSG00000011243	228.673	0.115535	0.0533655	2.16498	0.030389	0.430831	AKAP8L
ENSG00000172890	1451.69	0.0934013	0.043144	2.16487	0.0303973	0.430831	NADSYN1
ENSG00000126759	37.0415	-0.272564	0.125939	-2.16426	0.0304448	0.430831	CFP
ENSG00000165417	745.32	-0.0714551	0.0330162	-2.16424	0.0304456	0.430831	GTF2A1
ENSG00000204396	217.113	0.160547	0.0741962	2.16382	0.0304784	0.430831	VWA7
ENSG00000101916	26.1933	-0.338379	0.15639	-2.16369	0.0304882	0.430831	TLR8
ENSG00000172716	182.092	-0.138448	0.0639983	-2.16331	0.0305171	0.430908	SLFN11
ENSG00000109436	629.211	-0.0920155	0.0425431	-2.16288	0.0305505	0.431047	TBC1D9
ENSG00000197893	2.49556	0.635306	0.294107	2.16012	0.0307633	0.433661	NRAP
ENSG00000148331	213.978	0.0697518	0.032299	2.15957	0.0308061	0.433661	ASB6
ENSG00000116260	3144.49	0.102091	0.047274	2.15956	0.0308068	0.433661	QSOX1
ENSG00000104825	526.394	0.0891153	0.0412799	2.15881	0.0308651	0.434148	NFKBIB
ENSG00000204843	1339.62	0.0627628	0.0290848	2.15793	0.0309336	0.43434	DCTN1
ENSG00000156831	193.439	-0.0713213	0.0330509	-2.15792	0.0309339	0.43434	NSMCE2
ENSG00000160182	578.822	0.421837	0.195529	2.15742	0.0309731	0.43434	TFF1
ENSG00000101146	346.53	0.0572566	0.0265395	2.15741	0.0309735	0.43434	RAE1
ENSG00000178222	10.1046	-0.267373	0.123965	-2.15685	0.0310173	0.434485	RNF212
ENSG00000164543	493.504	-0.106111	0.0492032	-2.15659	0.0310375	0.434485	STK17A
ENSG00000005243	29.8025	0.2002	0.0928415	2.15637	0.031055	0.434485	COPZ2
ENSG00000173156	255.45	0.223203	0.103542	2.15567	0.0311094	0.43484	RHOD
ENSG00000187944	0.972975	0.804613	0.373295	2.15544	0.0311278	0.43484	C2orf66
ENSG00000170989	165.235	-0.208446	0.096721	-2.15512	0.0311522	0.43485	S1PR1
ENSG00000197928	63.9918	-0.157313	0.0730239	-2.15426	0.0312197	0.43546	ZNF677
ENSG00000107159	353.121	0.238577	0.110794	2.15333	0.0312925	0.436016	CA9
ENSG00000168032	20.2239	0.592041	0.274965	2.15315	0.0313071	0.436016	ENTPD3
ENSG00000164128	8.65745	0.369548	0.171684	2.15249	0.0313584	0.436399	NPY1R
ENSG00000177156	2223.81	0.0766856	0.0356502	2.15106	0.0314716	0.436891	TALDO1
ENSG00000133874	83.6836	-0.1321	0.0614125	-2.15103	0.0314738	0.436891	RNF122
ENSG00000165359	118.247	-0.132502	0.0616039	-2.15087	0.0314868	0.436891	INTS6L
ENSG00000196407	20.3847	-0.18556	0.0862736	-2.15084	0.0314891	0.436891	THEM5
ENSG00000175544	4.64217	0.372607	0.173263	2.15053	0.0315132	0.436894	CABP4
ENSG00000135116	2.22225	-0.824499	0.383731	-2.14864	0.031663	0.438042	HRK
ENSG00000120896	664.932	0.125572	0.0584468	2.14848	0.0316757	0.438042	SORBS3
ENSG00000224383	11.4975	-0.331409	0.154265	-2.14831	0.031689	0.438042	PRR29
ENSG00000086189	295.762	-0.0650227	0.0302673	-2.14828	0.0316916	0.438042	DIMT1
ENSG00000136504	460.239	0.0555381	0.0258625	2.14744	0.0317583	0.438367	KAT7
ENSG00000158022	4.18849	-0.460604	0.214496	-2.14738	0.031763	0.438367	TRIM63
ENSG00000128606	23.8981	0.352826	0.164334	2.14701	0.0317928	0.438449	LRRC17
ENSG00000115355	147.506	-0.15193	0.0707836	-2.1464	0.0318409	0.438782	CCDC88A
ENSG00000196664	72.8717	-0.238468	0.111141	-2.14563	0.0319026	0.439302	TLR7
ENSG00000142453	1063.48	0.0524293	0.0244455	2.14474	0.0319737	0.439901	CARM1
ENSG00000124772	217.227	-0.159943	0.0746104	-2.14371	0.0320562	0.439901	CPNE5
ENSG00000187862	6.32416	-0.454946	0.212255	-2.14339	0.0320817	0.439901	TTC24
ENSG00000182853	48.7904	0.178549	0.0833185	2.14296	0.032116	0.439901	VMO1
ENSG00000142235	226.356	0.123874	0.057806	2.14292	0.0321195	0.439901	LMTK3
ENSG00000223547	212.017	-0.0963128	0.0449456	-2.14288	0.032123	0.439901	ZNF844
ENSG00000101457	358.757	0.0860475	0.0401629	2.14246	0.0321563	0.439901	DNTTIP1
ENSG00000142459	241.912	0.0823264	0.0384271	2.14241	0.0321608	0.439901	EVI5L
ENSG00000123171	0.423781	-1.01383	0.473235	-2.14233	0.0321668	0.439901	CCDC70
ENSG00000067836	621.266	0.107536	0.050209	2.14176	0.0322129	0.439901	ROGDI
ENSG00000267657	0.70012	-0.804167	0.375476	-2.14173	0.0322154	0.439901	NA
ENSG00000105329	652.213	-0.115869	0.0541067	-2.14149	0.0322341	0.439901	TGFB1
ENSG00000164751	556.462	-0.0536787	0.0250776	-2.1405	0.0323143	0.440019	PEX2
ENSG00000203812	3.32966	-0.406423	0.189894	-2.14026	0.0323336	0.440019	NA
ENSG00000163017	724.629	0.191832	0.0896389	2.14005	0.0323506	0.440019	ACTG2
ENSG00000180900	1335.02	0.0808621	0.0377876	2.13991	0.0323619	0.440019	SCRIB
ENSG00000149212	825.338	-0.145478	0.0679835	-2.1399	0.0323628	0.440019	SESN3
ENSG00000144029	846.702	0.0582144	0.0272204	2.13863	0.0324657	0.440146	MRPS5
ENSG00000184530	3681.83	0.989411	0.462691	2.13838	0.0324856	0.440146	C6orf58
ENSG00000124074	91.4593	0.132195	0.0618203	2.13837	0.0324866	0.440146	ENKD1
ENSG00000128283	983.952	0.11062	0.051737	2.13812	0.032507	0.440146	CDC42EP1
ENSG00000105261	1.53686	0.718963	0.336272	2.13804	0.0325135	0.440146	OVOL3
ENSG00000261658	4.91548	-0.376769	0.176224	-2.13801	0.0325162	0.440146	NA
ENSG00000170473	618.979	0.0847104	0.0396398	2.137	0.0325976	0.440343	PYM1
ENSG00000132563	13.7622	0.266154	0.124548	2.13696	0.0326009	0.440343	REEP2
ENSG00000164329	669.82	-0.0532561	0.0249249	-2.13666	0.0326258	0.440343	TENT2
ENSG00000115677	7961.1	0.0586012	0.0274268	2.13664	0.0326269	0.440343	HDLBP
ENSG00000096968	394.594	-0.133548	0.0625163	-2.1362	0.0326628	0.440381	JAK2
ENSG00000163154	48.2778	-0.186162	0.0871537	-2.13602	0.0326777	0.440381	TNFAIP8L2
ENSG00000184388	1.17539	1.27929	0.599238	2.13486	0.0327723	0.44133	PABPC1L2B
ENSG00000089159	1545.75	0.0815192	0.0382005	2.13398	0.0328443	0.441754	PXN
ENSG00000203827	7.20973	-0.267918	0.125562	-2.13375	0.0328635	0.441754	NA
ENSG00000102245	37.3341	-0.191145	0.089592	-2.13351	0.032883	0.441754	CD40LG
ENSG00000203652	3.19225	0.470401	0.220504	2.1333	0.0329002	0.441754	NA
ENSG00000121871	0.832159	0.980372	0.459919	2.13162	0.0330383	0.443284	SLITRK3
ENSG00000181894	128.636	-0.10325	0.0484541	-2.13089	0.0330979	0.443759	ZNF329
ENSG00000116809	337.131	0.0759652	0.035656	2.1305	0.03313	0.443776	ZBTB17
ENSG00000148719	900.299	0.0548151	0.0257313	2.13029	0.0331476	0.443776	DNAJB12
ENSG00000142444	288.651	0.0644462	0.0302625	2.12957	0.0332069	0.444245	TIMM29
ENSG00000269825	19.0916	-0.262265	0.123191	-2.12893	0.0332603	0.444635
ENSG00000197930	1093.96	-0.0752824	0.0353766	-2.12803	0.0333349	0.444734	ERO1A
ENSG00000184898	130.808	-0.124981	0.0587315	-2.12801	0.033336	0.444734	RBM43
ENSG00000131459	9.59702	-0.330664	0.15539	-2.12796	0.0333405	0.444734	GFPT2
ENSG00000185442	180.596	0.147251	0.0692231	2.12719	0.0334042	0.445259	FAM174B
ENSG00000089063	1291.51	-0.0518667	0.0243915	-2.12642	0.033468	0.44578	TMEM230
ENSG00000183783	0.873166	0.948025	0.445891	2.12614	0.0334919	0.44578	KCTD8
ENSG00000119782	80.6658	0.208491	0.0980882	2.12555	0.033541	0.446111	FKBP1B
ENSG00000225663	13.3135	-0.226716	0.106717	-2.12447	0.033631	0.446286	MCRIP1
ENSG00000185359	965.833	0.0657031	0.0309278	2.1244	0.0336365	0.446286	HGS
ENSG00000188026	24.7972	0.181678	0.0855369	2.12397	0.0336727	0.446286	RILPL1
ENSG00000076555	1075.85	0.0997917	0.0469861	2.12385	0.0336823	0.446286	ACACB
ENSG00000118515	1579.82	-0.253603	0.119414	-2.12373	0.0336926	0.446286	SGK1
ENSG00000171208	44.3268	-0.216162	0.101795	-2.1235	0.0337116	0.446286	NETO2
ENSG00000167792	3688.43	0.0879287	0.0414104	2.12335	0.0337247	0.446286	NDUFV1
ENSG00000182502	1.90695	-0.627151	0.295413	-2.12296	0.0337568	0.446389	NA
ENSG00000183971	16.2707	0.286043	0.134769	2.12247	0.033798	0.446612	NPW
ENSG00000249961	1.00636	1.31119	0.617929	2.12191	0.033845	0.44691	TERB1
ENSG00000149930	1253.04	0.0732684	0.0345601	2.12003	0.0340035	0.44868	TAOK2
ENSG00000213213	24.9399	0.239747	0.113137	2.11908	0.0340839	0.449417	CCDC183
ENSG00000185499	305.087	0.392932	0.185515	2.11806	0.0341699	0.450176	MUC1
ENSG00000125510	16.2424	-0.24395	0.115194	-2.11774	0.0341972	0.450176	OPRL1
ENSG00000174684	536.103	0.0789009	0.0372624	2.11744	0.0342228	0.450176	B4GAT1
ENSG00000127564	122.408	0.173323	0.0818838	2.11669	0.0342863	0.450176	PKMYT1
ENSG00000091039	571.641	-0.100138	0.0473139	-2.11645	0.0343066	0.450176	OSBPL8
ENSG00000213185	1.25936	-0.624147	0.294912	-2.11638	0.0343122	0.450176	FAM24B
ENSG00000105229	475.021	0.0668138	0.03157	2.11637	0.0343134	0.450176	PIAS4
ENSG00000188191	394.085	0.119729	0.0565805	2.11608	0.034338	0.450176	PRKAR1B
ENSG00000104957	363.483	0.107571	0.0508719	2.11455	0.0344682	0.450463	YJU2B
ENSG00000184470	346.347	0.0933312	0.0441416	2.11436	0.0344846	0.450463	TXNRD2
ENSG00000186526	0.511448	1.33777	0.632981	2.11344	0.0345628	0.450463	CYP4F8
ENSG00000179889	4729.15	0.0507903	0.0240334	2.11332	0.0345735	0.450463	PDXDC1
ENSG00000196136	129.362	0.649034	0.307122	2.11328	0.0345767	0.450463	SERPINA3
ENSG00000023892	386.784	-0.103771	0.0491094	-2.11305	0.0345965	0.450463	DEF6
ENSG00000109182	4.3019	0.869813	0.411655	2.11296	0.0346038	0.450463	CWH43
ENSG00000250312	63.0667	-0.160474	0.0759483	-2.11294	0.034606	0.450463	ZNF718
ENSG00000138193	387.516	0.128157	0.0606659	2.1125	0.0346436	0.450463	PLCE1
ENSG00000183691	3.29127	-0.598649	0.283386	-2.11249	0.0346448	0.450463	NOG
ENSG00000100644	940.027	-0.103876	0.0491753	-2.11236	0.034656	0.450463	HIF1A
ENSG00000213799	149.889	-0.0799142	0.0378385	-2.11198	0.0346882	0.450463	ZNF845
ENSG00000149201	2.21723	-0.469552	0.222411	-2.11119	0.0347562	0.450463	CCDC81
ENSG00000126432	3319.15	0.111742	0.0529382	2.1108	0.0347898	0.450463	PRDX5
ENSG00000163564	42.8398	-0.213904	0.101346	-2.11063	0.0348039	0.450463	PYHIN1
ENSG00000103510	543.082	0.0529557	0.0250959	2.11013	0.0348469	0.450463	KAT8
ENSG00000108423	82.36	-0.0825052	0.0391006	-2.11007	0.0348519	0.450463	TUBD1
ENSG00000149016	122.851	0.097056	0.0459972	2.11004	0.0348549	0.450463	TUT1
ENSG00000135940	4890.95	0.0986256	0.0467451	2.10986	0.0348703	0.450463	COX5B
ENSG00000185697	49.5635	-0.217396	0.103049	-2.10965	0.0348888	0.450463	MYBL1
ENSG00000112308	3105.36	-0.0654918	0.0310497	-2.10926	0.0349225	0.450463	C6orf62
ENSG00000221947	133.327	-0.176166	0.083536	-2.10886	0.0349569	0.450463	XKR9
ENSG00000066813	0.821146	0.927083	0.439624	2.10881	0.0349608	0.450463	ACSM2B
ENSG00000174109	187.281	0.0884586	0.0419489	2.10872	0.0349686	0.450463	UQCC4
ENSG00000168116	60.407	-0.129459	0.0613998	-2.10845	0.0349918	0.450463	KIAA1586
ENSG00000139687	721.603	-0.0833371	0.0395267	-2.10837	0.0349989	0.450463	RB1
ENSG00000244476	7.88865	0.29388	0.139449	2.10743	0.0350801	0.450662	ERVFRD-1
ENSG00000269343	236.968	-0.0928264	0.0440537	-2.10712	0.0351073	0.450662	ZNF587B
ENSG00000174996	223.027	0.0950654	0.0451171	2.10708	0.0351103	0.450662	KLC2
ENSG00000071205	95.9695	0.125983	0.059797	2.10685	0.0351306	0.450662	ARHGAP10
ENSG00000175073	507.842	-0.0699878	0.0332204	-2.10677	0.0351373	0.450662	VCPIP1
ENSG00000124104	147.273	0.102874	0.0489008	2.10374	0.0354016	0.453619	SNX21
ENSG00000180921	1606.25	0.0859833	0.0408802	2.1033	0.0354394	0.453619	FAM83H
ENSG00000158796	272.84	0.0663889	0.0315646	2.10327	0.0354421	0.453619	DEDD
ENSG00000170209	2.33329	0.530899	0.252512	2.10247	0.0355119	0.454195	ANKK1
ENSG00000120992	1231.84	-0.0709263	0.0337464	-2.10174	0.0355759	0.454696	LYPLA1
ENSG00000101347	1501.79	-0.118995	0.0566493	-2.10056	0.0356794	0.455702	SAMHD1
ENSG00000008282	1563.85	-0.0582259	0.0277239	-2.10021	0.0357104	0.45578	SYPL1
ENSG00000151353	269.834	-0.0804852	0.0383629	-2.098	0.0359054	0.457951	TMEM18
ENSG00000223907	1.6951	-0.66954	0.319216	-2.09745	0.0359534	0.458045	NA
ENSG00000102221	116.788	-0.108803	0.0518776	-2.0973	0.0359668	0.458045	JADE3
ENSG00000178188	1187.66	0.110749	0.0528114	2.09706	0.0359878	0.458045	SH2B1
ENSG00000149091	2532.45	0.0762694	0.0363841	2.09623	0.036062	0.458635	DGKZ
ENSG00000116350	1298.28	0.0474893	0.0226574	2.09598	0.0360842	0.458635	SRSF4
ENSG00000186047	3.52639	-0.382065	0.182367	-2.09503	0.0361682	0.459304	DLEU7
ENSG00000174839	431.78	-0.0658206	0.0314207	-2.09482	0.036187	0.459304	DENND6A
ENSG00000100823	1996.64	0.0799311	0.0381621	2.09452	0.036214	0.459329	APEX1
ENSG00000172728	137.303	-0.0905015	0.0432214	-2.0939	0.0362686	0.459422	FUT10
ENSG00000134873	15.7064	0.993261	0.474366	2.09387	0.0362715	0.459422	CLDN10
ENSG00000183779	1133	0.131599	0.0628636	2.09341	0.036313	0.45963	ZNF703
ENSG00000164087	183.375	0.118243	0.0564946	2.09299	0.0363499	0.45978	POC1A
ENSG00000110400	1616.95	0.079754	0.0381188	2.09225	0.0364164	0.460303	NECTIN1
ENSG00000162065	131.228	0.0883546	0.0422641	2.09054	0.0365696	0.461411	TBC1D24
ENSG00000132840	11.3915	0.271992	0.130111	2.09047	0.036576	0.461411	BHMT2
ENSG00000131943	424.749	-0.0863096	0.041288	-2.09043	0.0365796	0.461411	C19orf12
ENSG00000184185	5.92104	0.413731	0.197969	2.08988	0.0366287	0.46151	KCNJ12
ENSG00000127129	41.7342	0.292211	0.139829	2.08978	0.0366378	0.46151	EDN2
ENSG00000182199	1189.46	0.0783193	0.0374854	2.08933	0.0366783	0.461606	SHMT2
ENSG00000172081	710.955	-0.094962	0.0454552	-2.08913	0.0366958	0.461606	MOB3A
ENSG00000153976	15.5334	-0.295233	0.141342	-2.08879	0.036727	0.461683	HS3ST3A1
ENSG00000215323	0.508571	1.47958	0.708476	2.0884	0.0367616	0.461801	NA
ENSG00000198574	36.8098	-0.340711	0.163181	-2.08793	0.0368041	0.461855	SH2D1B
ENSG00000020633	340.242	-0.163769	0.0784413	-2.08779	0.0368164	0.461855	RUNX3
ENSG00000069188	15.8984	-0.269811	0.129283	-2.08698	0.0368895	0.462456	SDK2
ENSG00000128298	2461.48	0.128701	0.061687	2.08635	0.0369468	0.462857	BAIAP2L2
ENSG00000237021	1.21047	-0.624112	0.299237	-2.08568	0.0370075	0.463301	NA
ENSG00000135773	87.3918	0.210445	0.100919	2.08529	0.0370429	0.463429	CAPN9
ENSG00000223638	1.34145	0.725616	0.348133	2.08431	0.0371322	0.464139	RFPL4A
ENSG00000181804	89.6093	-0.177249	0.0850479	-2.08411	0.0371503	0.464139	SLC9A9
ENSG00000171448	109.76	-0.0939129	0.0450711	-2.08366	0.0371912	0.464314	ZBTB26
ENSG00000114993	1195.04	0.0895942	0.0430039	2.0834	0.0372151	0.464314	RTKN
ENSG00000100360	317.593	0.0799928	0.0384102	2.08259	0.0372883	0.464911	IFT27
ENSG00000137478	271.747	-0.118721	0.057034	-2.08159	0.0373802	0.46574	FCHSD2
ENSG00000065413	142.898	-0.169288	0.0813525	-2.08092	0.0374412	0.465945	ANKRD44
ENSG00000244731	153.435	-0.266945	0.128287	-2.08085	0.0374475	0.465945	C4A
ENSG00000101955	63.5561	0.141828	0.0681704	2.0805	0.0374799	0.466032	SRPX
ENSG00000031081	176.936	-0.152465	0.0732997	-2.08002	0.0375233	0.466256	ARHGAP31
ENSG00000087903	57.9258	0.165779	0.0797148	2.07965	0.0375575	0.466365	RFX2
ENSG00000185112	95.308	-0.189672	0.0912533	-2.07852	0.0376615	0.46734	FAM43A
ENSG00000115361	3.50493	0.661185	0.318262	2.07749	0.0377566	0.468203	ACADL
ENSG00000130529	1982.85	0.0917202	0.0441715	2.07645	0.0378519	0.469067	TRPM4
ENSG00000164050	1133.24	0.105195	0.0506689	2.07613	0.0378817	0.469119	PLXNB1
ENSG00000164332	251.05	-0.0853192	0.0411085	-2.07546	0.0379437	0.469325	UBLCP1
ENSG00000140030	32.8296	-0.198832	0.0958153	-2.07516	0.0379716	0.469325	GPR65
ENSG00000180263	116.22	-0.181161	0.0873015	-2.07512	0.0379752	0.469325	FGD6
ENSG00000031003	351.309	-0.076601	0.0369282	-2.07432	0.0380492	0.469923	FAM13B
ENSG00000149970	23.4437	-0.167449	0.0807754	-2.07301	0.0381709	0.470495	CNKSR2
ENSG00000100325	969.556	0.0586185	0.0282777	2.07296	0.038176	0.470495	ASCC2
ENSG00000150722	3.24001	0.511017	0.246526	2.07287	0.038184	0.470495	PPP1R1C
ENSG00000204634	280.022	0.101567	0.049002	2.07272	0.0381982	0.470495	TBC1D8
ENSG00000130176	359.319	0.200091	0.0965857	2.07165	0.0382984	0.471413	CNN1
ENSG00000256143	0.926462	-0.720508	0.347865	-2.07123	0.0383372	0.471574	NA
ENSG00000089820	594.224	-0.138508	0.0668964	-2.07049	0.0384069	0.471672	ARHGAP4
ENSG00000100031	1660.82	0.191303	0.0924001	2.07037	0.0384175	0.471672	GGT1
ENSG00000221909	81.6682	-0.0807949	0.0390253	-2.07032	0.0384224	0.471672	FAM200A
ENSG00000112699	2432.83	0.106962	0.0516858	2.06946	0.0385026	0.472099	GMDS
ENSG00000248603	36.2024	0.248019	0.119876	2.06896	0.0385503	0.472099	NA
ENSG00000213281	1179.05	-0.0694032	0.0335489	-2.06872	0.0385725	0.472099	NRAS
ENSG00000183049	398.665	-0.122355	0.0591511	-2.06851	0.0385923	0.472099	CAMK1D
ENSG00000105374	250.411	-0.226678	0.109591	-2.0684	0.0386022	0.472099	NKG7
ENSG00000163541	4627.72	0.0703876	0.0340352	2.06808	0.0386325	0.472099	SUCLG1
ENSG00000151790	61.4346	-0.190062	0.0919145	-2.06782	0.0386574	0.472099	TDO2
ENSG00000147065	1822.18	-0.129679	0.0627148	-2.06775	0.0386633	0.472099	MSN
ENSG00000089169	2.21426	0.597744	0.289195	2.06692	0.0387418	0.472743	RPH3A
ENSG00000157191	676.165	-0.0711348	0.0344227	-2.06651	0.0387805	0.472901	NECAP2
ENSG00000112763	460.983	-0.06718	0.032519	-2.06587	0.0388408	0.47308	BTN2A1
ENSG00000099849	756.196	0.117991	0.0571161	2.0658	0.0388469	0.47308	RASSF7
ENSG00000140749	51.914	-0.218291	0.105705	-2.0651	0.0389135	0.473577	IGSF6
ENSG00000198930	0.621029	1.05368	0.510368	2.06454	0.0389664	0.473802	CSAG1
ENSG00000152778	432.454	-0.156652	0.0758935	-2.06411	0.0390075	0.473802	IFIT5
ENSG00000104866	740.2	0.0731794	0.0354537	2.06409	0.0390095	0.473802	PPP1R37
ENSG00000140931	205.012	-0.112513	0.0545214	-2.06364	0.0390514	0.473996	CMTM3
ENSG00000162878	750.624	0.153523	0.0744044	2.06335	0.039079	0.474017	PKDCC
ENSG00000130733	725.283	0.0621037	0.0301038	2.06298	0.0391143	0.474131	YIPF2
ENSG00000224345	18.8655	-0.187982	0.0911438	-2.06248	0.0391624	0.474401	NA
ENSG00000115919	18.9051	-0.295209	0.143207	-2.06141	0.0392636	0.475312	KYNU
ENSG00000160087	856.679	0.0621826	0.0301718	2.06095	0.0393081	0.475404	UBE2J2
ENSG00000165272	2004.37	0.160629	0.0779452	2.06079	0.039323	0.475404	AQP3
ENSG00000131187	72.7504	0.161117	0.0782211	2.05976	0.0394216	0.475533	F12
ENSG00000205336	823.219	0.11151	0.0541461	2.05943	0.0394528	0.475533	ADGRG1
ENSG00000104974	6.44091	-0.378577	0.183828	-2.05941	0.0394553	0.475533	LILRA1
ENSG00000088812	5390.24	0.0821549	0.0398955	2.05925	0.0394699	0.475533	ATRN
ENSG00000189430	14.3435	-0.282042	0.13697	-2.05915	0.0394795	0.475533	NCR1
ENSG00000113209	8.29741	0.311569	0.151317	2.05905	0.0394894	0.475533	PCDHB5
ENSG00000151092	475.896	-0.0484906	0.0235547	-2.05864	0.0395288	0.475695	NGLY1
ENSG00000141985	1523.54	0.0750853	0.0364785	2.05834	0.0395573	0.475726	SH3GL1
ENSG00000108830	6.59914	0.299704	0.145673	2.05738	0.0396492	0.476346	RND2
ENSG00000141582	368.427	-0.0919592	0.0446997	-2.05726	0.0396609	0.476346	CBX4
ENSG00000196433	0.806602	-0.847282	0.411938	-2.05682	0.0397033	0.476418	ASMT
ENSG00000106560	196.946	-0.128638	0.0625469	-2.05666	0.0397188	0.476418	GIMAP2
ENSG00000172273	329.444	0.0856104	0.0416555	2.0552	0.0398596	0.477749	HINFP
ENSG00000004866	207.609	0.0663892	0.0323067	2.05497	0.039882	0.477749	ST7
ENSG00000158164	3.45222	-0.408366	0.198883	-2.0533	0.0400439	0.479376	TMSB15A
ENSG00000179921	13.681	0.201847	0.0983276	2.0528	0.0400917	0.479635	GPBAR1
ENSG00000182141	149.899	-0.0970661	0.0473003	-2.05212	0.0401576	0.479946	ZNF708
ENSG00000101349	1.55016	0.665078	0.324113	2.052	0.04017	0.479946	PAK5
ENSG00000101200	7.97614	0.570357	0.278053	2.05125	0.0402423	0.480286	AVP
ENSG00000124920	1285.87	0.101495	0.0494865	2.05095	0.0402714	0.480286	MYRF
ENSG00000268948	1.84114	-0.527562	0.257306	-2.05033	0.0403324	0.480286	NA
ENSG00000139921	839.967	-0.0598564	0.0291975	-2.05005	0.0403594	0.480286	TMX1
ENSG00000102007	772.111	0.127261	0.0620831	2.04985	0.0403791	0.480286	PLP2
ENSG00000183808	205.247	-0.0849053	0.041436	-2.04907	0.0404552	0.480286	RBM12B
ENSG00000183273	3.60223	0.858132	0.418794	2.04906	0.0404567	0.480286	CCDC60
ENSG00000131067	298.477	0.130608	0.0637414	2.04904	0.0404587	0.480286	GGT7
ENSG00000170324	0.818488	1.18036	0.576059	2.04902	0.04046	0.480286	FRMPD2
ENSG00000111245	1.54043	-0.557475	0.27207	-2.04902	0.0404606	0.480286	MYL2
ENSG00000122870	43.2213	-0.178138	0.0869634	-2.04843	0.0405183	0.480541	BICC1
ENSG00000006695	492.328	0.0648801	0.0316757	2.04826	0.0405345	0.480541	COX10
ENSG00000111879	74.164	0.231261	0.112925	2.04793	0.0405671	0.480616	FAM184A
ENSG00000126838	2.60041	-0.501067	0.244702	-2.04766	0.0405933	0.480616	PZP
ENSG00000146904	861.945	0.0911842	0.0445396	2.04726	0.0406325	0.480692	EPHA1
ENSG00000108691	68.2515	-0.217454	0.106229	-2.04704	0.0406545	0.480692	CCL2
ENSG00000153165	7.094	-0.427756	0.208988	-2.04679	0.0406784	0.480692	RGPD3
ENSG00000240906	1.15214	0.752324	0.367691	2.04608	0.0407488	0.481213	NA
ENSG00000100991	1227.19	0.0455653	0.0222749	2.04559	0.0407967	0.48147	TRPC4AP
ENSG00000004468	181.848	-0.19182	0.093823	-2.04448	0.0409057	0.482142	CD38
ENSG00000130517	2303.48	0.0861064	0.0421166	2.04448	0.0409063	0.482142	PGPEP1
ENSG00000169174	104.888	0.363254	0.177769	2.04341	0.0410124	0.482767	PCSK9
ENSG00000167962	461.409	0.0749877	0.0367033	2.04308	0.0410448	0.482767	ZNF598
ENSG00000134827	172.259	0.839182	0.410758	2.04301	0.0410514	0.482767	TCN1
ENSG00000183943	434.705	-0.114119	0.0558619	-2.04288	0.0410647	0.482767	PRKX
ENSG00000160181	8671.12	0.882613	0.432163	2.04231	0.0411204	0.483052	TFF2
ENSG00000176396	213.472	0.0758466	0.0371415	2.0421	0.0411417	0.483052	EID2
ENSG00000131778	808.738	0.0611562	0.0299587	2.04135	0.0412159	0.483614	CHD1L
ENSG00000103051	770.947	0.0674545	0.0330558	2.04062	0.0412882	0.483919	COG4
ENSG00000184682	32.2476	-0.239197	0.117245	-2.04016	0.0413346	0.483919	NA
ENSG00000106290	219.396	0.0635941	0.0311717	2.04012	0.0413381	0.483919	TAF6
ENSG00000267730	1.34598	0.67318	0.329986	2.04003	0.0413475	0.483919	NA
ENSG00000159915	19.9052	-0.190569	0.0934291	-2.03971	0.0413789	0.483977	ZNF233
ENSG00000178971	348.966	-0.0710746	0.0348587	-2.03893	0.0414568	0.484477	CTC1
ENSG00000114270	67.1063	0.242261	0.118828	2.03875	0.0414745	0.484477	COL7A1
ENSG00000104824	2014.97	0.0501636	0.0246203	2.03749	0.0416005	0.48547	HNRNPL
ENSG00000156860	1593.94	0.0621833	0.0305213	2.03738	0.0416125	0.48547	FBRS
ENSG00000187994	121.345	-0.118562	0.0582012	-2.0371	0.04164	0.485482	RINL
ENSG00000196960	1.31134	-0.584958	0.287224	-2.03659	0.0416911	0.485605	NA
ENSG00000134744	265.932	-0.0985402	0.0483878	-2.03647	0.0417035	0.485605	TUT4
ENSG00000126821	254.366	-0.121839	0.0598492	-2.03577	0.0417731	0.485952	SGPP1
ENSG00000083799	831.35	-0.0775832	0.0381145	-2.03553	0.0417976	0.485952	CYLD
ENSG00000031823	814.447	0.0467049	0.0229466	2.03538	0.0418128	0.485952	RANBP3
ENSG00000203602	2.74432	0.455596	0.224013	2.03379	0.0419727	0.486878	NA
ENSG00000180730	27.1231	-0.203259	0.099945	-2.03371	0.0419805	0.486878	SHISA2
ENSG00000163818	223.172	-0.0860928	0.0423451	-2.03313	0.0420399	0.486878	LZTFL1
ENSG00000182993	9.68537	0.232862	0.114547	2.03289	0.0420635	0.486878	C12orf60
ENSG00000186038	16.4596	-0.311644	0.153308	-2.0328	0.0420732	0.486878	HTR3E
ENSG00000106683	110.036	-0.130383	0.0641423	-2.03271	0.0420817	0.486878	LIMK1
ENSG00000149761	438.166	0.0907828	0.0446646	2.03254	0.0420985	0.486878	NUDT22
ENSG00000185305	361.36	0.0741148	0.0364652	2.03248	0.0421051	0.486878	ARL15
ENSG00000158485	1.27435	-0.670857	0.33012	-2.03216	0.0421372	0.486943	CD1B
ENSG00000172936	1588.04	-0.106767	0.0525556	-2.03151	0.0422028	0.487171	MYD88
ENSG00000027847	273.89	0.0844976	0.0415978	2.0313	0.0422247	0.487171	B4GALT7
ENSG00000205020	2.54353	-0.71392	0.35156	-2.03072	0.0422832	0.487171	NA
ENSG00000108244	6.30436	0.356702	0.175659	2.03065	0.0422903	0.487171	KRT23
ENSG00000164045	136.521	0.144628	0.071225	2.03058	0.0422977	0.487171	CDC25A
ENSG00000128309	3688.34	0.104556	0.0514998	2.03023	0.0423331	0.487171	MPST
ENSG00000131951	0.468407	1.05197	0.518205	2.03002	0.0423547	0.487171	LRRC9
ENSG00000164088	146.78	-0.113063	0.0556997	-2.02987	0.0423696	0.487171	PPM1M
ENSG00000108375	1318.83	-0.0977925	0.0481981	-2.02897	0.0424613	0.487918	RNF43
ENSG00000115421	215.929	-0.0677832	0.0334125	-2.02868	0.0424912	0.487957	PAPOLG
ENSG00000006704	379.178	0.120029	0.0591818	2.02813	0.0425465	0.488243	GTF2IRD1
ENSG00000150556	86.8237	0.234751	0.115782	2.02753	0.042608	0.488243	LYPD6B
ENSG00000095485	267.722	-0.0652677	0.0321918	-2.02746	0.0426152	0.488243	CWF19L1
ENSG00000172482	40.3396	0.210287	0.103723	2.02739	0.0426227	0.488243	AGXT
ENSG00000031691	48.0998	-0.147388	0.0727252	-2.02665	0.0426984	0.488488	CENPQ
ENSG00000204287	19191.9	-0.132586	0.065426	-2.0265	0.0427134	0.488488	HLA-DRA
ENSG00000174032	138.29	-0.0983993	0.0485651	-2.02613	0.0427513	0.488488	SLC25A30
ENSG00000267029	0.991134	0.835772	0.412497	2.02613	0.0427515	0.488488	NA
ENSG00000146963	390.461	0.0618752	0.0305451	2.0257	0.0427958	0.488488	LUC7L2
ENSG00000184967	247.349	0.0983017	0.0485292	2.02562	0.042804	0.488488	NOC4L
ENSG00000091128	11.7923	0.264836	0.130785	2.02498	0.0428695	0.488818	LAMB4
ENSG00000124493	2.66422	0.588845	0.290926	2.02404	0.0429663	0.488818	GRM4
ENSG00000102886	202.856	0.204956	0.101281	2.02364	0.0430073	0.488818	GDPD3
ENSG00000134321	848.206	-0.44514	0.219986	-2.0235	0.0430219	0.488818	RSAD2
ENSG00000171867	636.916	-0.0928326	0.0458777	-2.02348	0.0430236	0.488818	PRNP
ENSG00000096996	149.985	-0.146403	0.0723538	-2.02343	0.0430284	0.488818	IL12RB1
ENSG00000143318	4.54175	-0.407286	0.201297	-2.02331	0.0430415	0.488818	CASQ1
ENSG00000047932	475.72	-0.0557037	0.0275316	-2.02326	0.0430462	0.488818	GOPC
ENSG00000058335	9.20264	-0.29959	0.148099	-2.02291	0.0430823	0.488924	RASGRF1
ENSG00000235034	0.89499	0.885677	0.437886	2.02262	0.0431122	0.48896	C19orf81
ENSG00000198829	16.0316	0.339958	0.168215	2.02098	0.0432821	0.490108	SUCNR1
ENSG00000223865	1981.78	-0.192695	0.0953633	-2.02064	0.0433174	0.490108	HLA-DPB1
ENSG00000153446	200.54	0.515013	0.254886	2.02056	0.0433255	0.490108	C16orf89
ENSG00000143093	97.9987	0.106065	0.0525006	2.02025	0.043357	0.490108	STRIP1
ENSG00000071859	769.144	0.0828092	0.0409898	2.02024	0.0433584	0.490108	FAM50A
ENSG00000175756	1727.88	0.0893292	0.0442308	2.01961	0.0434234	0.490108	AURKAIP1
ENSG00000139835	606.269	0.088987	0.0440628	2.01955	0.0434301	0.490108	GRTP1
ENSG00000196754	6.78867	0.351125	0.173892	2.01921	0.0434656	0.490108	S100A2
ENSG00000165973	3.95431	-0.439567	0.217737	-2.0188	0.0435077	0.490108	NELL1
ENSG00000211953	1251.93	-0.259436	0.128524	-2.01857	0.0435318	0.490108	NA
ENSG00000165606	1.27799	-1.18605	0.587791	-2.01781	0.0436114	0.490108	DRGX
ENSG00000118162	99.3395	0.101648	0.0503774	2.01772	0.04362	0.490108	KPTN
ENSG00000137343	142.429	0.118017	0.0584927	2.01764	0.0436291	0.490108	ATAT1
ENSG00000146701	4209.34	0.0703713	0.0348829	2.01736	0.0436581	0.490108	MDH2
ENSG00000181751	359.954	-0.0879517	0.043601	-2.0172	0.0436751	0.490108	MACIR
ENSG00000072778	14008.1	0.113884	0.0564609	2.01705	0.0436903	0.490108	ACADVL
ENSG00000160219	96.9656	-0.121016	0.0599975	-2.01702	0.0436934	0.490108	GAB3
ENSG00000183246	0.589949	-0.819845	0.406556	-2.01656	0.043741	0.490108	RIMBP3C
ENSG00000116157	38.3801	-0.217278	0.107748	-2.01653	0.0437443	0.490108	GPX7
ENSG00000104872	672.064	0.0712803	0.0353522	2.01629	0.0437695	0.490108	PIH1D1
ENSG00000142661	85.9422	0.208076	0.1032	2.01624	0.0437749	0.490108	MYOM3
ENSG00000153317	254.729	-0.0948824	0.0470809	-2.0153	0.0438728	0.49022	ASAP1
ENSG00000125449	343.358	0.0798031	0.0396001	2.01523	0.0438808	0.49022	ARMC7
ENSG00000108753	373.774	0.0750335	0.0372343	2.01517	0.0438867	0.49022	NA
ENSG00000155367	10.6429	-0.237975	0.118109	-2.01488	0.0439167	0.49022	PPM1J
ENSG00000226675	0.730152	0.755488	0.374957	2.01487	0.0439187	0.49022	NA
ENSG00000114790	384.061	0.0971326	0.0482256	2.01413	0.043996	0.490409	ARHGEF26
ENSG00000138738	45.1537	0.174174	0.0865162	2.01319	0.0440944	0.490409	PRDM5
ENSG00000163171	132.466	-0.125546	0.0623776	-2.01267	0.0441493	0.490409	CDC42EP3
ENSG00000122733	7.17355	-0.325281	0.161623	-2.01259	0.0441577	0.490409	PHF24
ENSG00000171060	0.478794	1.44393	0.717516	2.0124	0.0441775	0.490409	C8orf74
ENSG00000091138	25851.4	0.297808	0.14799	2.01235	0.0441835	0.490409	SLC26A3
ENSG00000126247	5164.45	0.0705853	0.0350777	2.01226	0.0441928	0.490409	CAPNS1
ENSG00000108950	26.0012	-0.215442	0.107076	-2.01206	0.0442141	0.490409	FAM20A
ENSG00000198399	677.966	-0.0771824	0.0383738	-2.01133	0.0442907	0.490409	ITSN2
ENSG00000119915	1.77123	-0.618828	0.307686	-2.01124	0.0443006	0.490409	ELOVL3
ENSG00000188626	0.782444	0.881011	0.438142	2.01079	0.0443477	0.490409	GOLGA8M
ENSG00000164346	820.179	-0.0776531	0.0386189	-2.01075	0.0443517	0.490409	NSA2
ENSG00000151726	650.777	0.165084	0.0821075	2.01059	0.044369	0.490409	ACSL1
ENSG00000170364	131.871	0.0914218	0.045474	2.01042	0.0443867	0.490409	SETMAR
ENSG00000110074	484.827	0.100023	0.0497574	2.01022	0.0444082	0.490409	FOXRED1
ENSG00000176018	607.516	-0.0738335	0.0367407	-2.00958	0.0444752	0.490409	LYSMD3
ENSG00000129911	469.53	0.0933848	0.0464702	2.00956	0.0444773	0.490409	KLF16
ENSG00000158552	691.861	0.0883797	0.0439822	2.00944	0.0444902	0.490409	ZFAND2B
ENSG00000256294	59.767	-0.113263	0.0563665	-2.00941	0.0444937	0.490409	ZNF225
ENSG00000257365	8.26643	0.24997	0.124401	2.0094	0.044495	0.490409	FNTB
ENSG00000107338	139.497	0.137053	0.0682202	2.00897	0.0445401	0.490409	SHB
ENSG00000112531	367.89	-0.133767	0.0665853	-2.00896	0.0445412	0.490409	QKI
ENSG00000104951	51.4223	-0.334775	0.16668	-2.0085	0.0445906	0.490409	IL4I1
ENSG00000213390	212.681	-0.074573	0.0371358	-2.00812	0.044631	0.490409	ARHGAP19
ENSG00000129270	241.136	0.211472	0.105309	2.00811	0.0446313	0.490409	NA
ENSG00000138134	167.428	-0.108814	0.0541874	-2.00811	0.0446313	0.490409	STAMBPL1
ENSG00000163319	153.535	0.0975674	0.0485989	2.0076	0.0446855	0.490493	MRPS18C
ENSG00000077238	986.364	-0.0924791	0.0460701	-2.00736	0.0447117	0.490493	IL4R
ENSG00000171310	224.092	-0.123822	0.0616864	-2.00729	0.0447192	0.490493	CHST11
ENSG00000087237	14.7682	-0.329338	0.164096	-2.00699	0.0447508	0.490524	CETP
ENSG00000183655	381.009	0.0780364	0.0388868	2.00676	0.0447756	0.490524	KLHL25
ENSG00000115241	1392.98	0.0584694	0.0291502	2.0058	0.0448778	0.49135	PPM1G
ENSG00000182580	342.23	0.18553	0.0925304	2.00507	0.044956	0.491912	EPHB3
ENSG00000132681	1.26696	-0.747796	0.373018	-2.00471	0.0449935	0.49203	ATP1A4
ENSG00000213886	9.58357	-0.768446	0.383383	-2.00438	0.045029	0.492124	UBD
ENSG00000090612	205.059	-0.0782812	0.0390629	-2.00398	0.0450725	0.492173	ZNF268
ENSG00000100604	4446.06	0.168969	0.0843228	2.00384	0.0450872	0.492173	CHGA
ENSG00000198833	3190.36	-0.0787619	0.039322	-2.003	0.0451777	0.492196	UBE2J1
ENSG00000175274	719.46	0.103551	0.051709	2.00257	0.0452239	0.492196	TP53I11
ENSG00000181274	1108.67	0.0702792	0.0350951	2.00254	0.045227	0.492196	FRAT2
ENSG00000181513	783.479	0.129879	0.0648785	2.00188	0.0452974	0.492196	ACBD4
ENSG00000167291	665.85	0.0812442	0.0405856	2.0018	0.0453068	0.492196	TBC1D16
ENSG00000154165	11.624	0.384474	0.192085	2.00158	0.0453301	0.492196	GPR15
ENSG00000134193	3312.59	0.247962	0.123899	2.00132	0.0453579	0.492196	REG4
ENSG00000114744	371.61	-0.0604128	0.0301923	-2.00093	0.0453997	0.492196	COMMD2
ENSG00000127743	2.18625	0.500023	0.249918	2.00075	0.0454198	0.492196	IL17B
ENSG00000230055	1817.08	0.0976387	0.0488018	2.00072	0.0454227	0.492196	NA
ENSG00000087494	2.68539	0.456989	0.228414	2.0007	0.0454246	0.492196	PTHLH
ENSG00000146834	830.787	0.0621355	0.0310572	2.00068	0.0454265	0.492196	MEPCE
ENSG00000114446	259.427	-0.0719598	0.0359696	-2.00057	0.0454385	0.492196	IFT57
ENSG00000011304	4595.08	0.0494957	0.024747	2.00007	0.0454927	0.492424	PTBP1
ENSG00000143297	264.9	-0.177626	0.0888284	-1.99966	0.0455372	0.492424	FCRL5
ENSG00000107954	288.819	0.113975	0.0569982	1.99963	0.0455401	0.492424	NEURL1
ENSG00000105443	557.998	0.0829913	0.0415272	1.99848	0.0456647	0.49348	CYTH2
ENSG00000130150	219.571	-0.0818723	0.040979	-1.99791	0.0457268	0.49386	MOSPD2
ENSG00000122035	401.674	0.139535	0.0698642	1.99723	0.0457999	0.494358	RASL11A
ENSG00000116857	409.046	0.111755	0.055967	1.9968	0.0458464	0.494569	TMEM9
ENSG00000185960	6.79271	0.301686	0.151106	1.99652	0.0458775	0.494613	SHOX
ENSG00000173991	14.6718	0.252999	0.126747	1.9961	0.0459232	0.494815	TCAP
ENSG00000226505	0.384888	-1.01878	0.510533	-1.99553	0.0459852	0.49495	NA
ENSG00000136986	1074.97	-0.0434114	0.0217548	-1.99549	0.0459898	0.49495	DERL1
ENSG00000165495	32.0948	-0.172226	0.0864642	-1.99188	0.0463845	0.498764	PKNOX2
ENSG00000139144	13.2133	0.459439	0.230671	1.99175	0.0463986	0.498764	PIK3C2G
ENSG00000179294	20.7048	-0.252219	0.12667	-1.99115	0.0464641	0.498764	NA
ENSG00000238206	232.799	-0.0917495	0.0460815	-1.99103	0.0464781	0.498764	NA
ENSG00000126267	3105.73	0.0959932	0.0482134	1.99101	0.0464802	0.498764	COX6B1
ENSG00000178307	323.905	0.068877	0.0346036	1.99046	0.0465406	0.49911	TMEM11
ENSG00000110987	170.969	-0.118942	0.0597713	-1.98996	0.0465954	0.49911	BCL7A
ENSG00000147010	561.551	-0.0752872	0.0378381	-1.98972	0.0466215	0.49911	SH3KBP1
ENSG00000115592	1.69506	-0.612791	0.307985	-1.98968	0.0466264	0.49911	PRKAG3
ENSG00000122375	1.89047	0.594256	0.298712	1.98939	0.0466578	0.49911	OPN4
ENSG00000175826	678.456	0.0599891	0.0301617	1.98892	0.0467102	0.49911	CTDNEP1
ENSG00000100336	141.272	-0.29117	0.146402	-1.98884	0.0467192	0.49911	APOL4
ENSG00000125901	558.149	0.0887293	0.0446202	1.98855	0.0467512	0.49911	MRPS26
ENSG00000188868	31.1572	-0.13899	0.0698972	-1.98849	0.0467575	0.49911	ZNF563
ENSG00000176055	96.5136	-0.106624	0.0536393	-1.98779	0.0468349	0.499645	MBLAC2
ENSG00000144040	430.029	0.0805223	0.0405435	1.98607	0.0470254	0.501386	SFXN5
ENSG00000140527	1.85323	0.53092	0.267358	1.9858	0.0470553	0.501413	WDR93
ENSG00000149100	991.888	-0.0515204	0.0259637	-1.98432	0.0472199	0.502331	EIF3M
ENSG00000162433	199.914	0.36891	0.185915	1.98429	0.0472234	0.502331	AK4
ENSG00000163913	224.36	0.0769914	0.0388038	1.98412	0.0472422	0.502331	IFT122
ENSG00000145649	697.706	-0.255652	0.128855	-1.98402	0.0472537	0.502331	GZMA
ENSG00000148335	424.052	0.0658574	0.0331977	1.9838	0.0472785	0.502331	NTMT1
ENSG00000138755	172.372	-0.431488	0.217641	-1.98257	0.047416	0.50347	CXCL9
ENSG00000176476	246.965	0.0859122	0.0433387	1.98234	0.0474407	0.50347	SGF29
ENSG00000049247	4.84256	-0.692805	0.349603	-1.98169	0.0475138	0.503881	UTS2
ENSG00000173714	1.85821	0.678005	0.342166	1.98151	0.0475344	0.503881	WFIKKN2
ENSG00000138767	1073.16	-0.073404	0.0370585	-1.98076	0.047618	0.504476	CNOT6L
ENSG00000198691	65.4169	0.208462	0.105257	1.9805	0.0476468	0.50449	ABCA4
ENSG00000126461	1282.59	0.0638193	0.0322388	1.97958	0.0477508	0.504746	SCAF1
ENSG00000111224	168.81	-0.0949175	0.0479504	-1.9795	0.0477601	0.504746	PARP11
ENSG00000173660	2997.94	0.0834699	0.0421683	1.97945	0.0477657	0.504746	UQCRH
ENSG00000148841	127.151	-0.120183	0.0607272	-1.97906	0.0478096	0.504746	ITPRIP
ENSG00000088038	543.638	0.0540927	0.0273376	1.97869	0.0478505	0.504746	CNOT3
ENSG00000198642	586.027	-0.0604443	0.0305477	-1.97868	0.0478518	0.504746	KLHL9
ENSG00000146373	137.206	-0.123124	0.0622284	-1.97858	0.0478638	0.504746	RNF217
ENSG00000167657	855.401	0.0819435	0.0414207	1.97832	0.0478921	0.504754	DAPK3
ENSG00000197057	8.18438	-0.303113	0.153322	-1.97697	0.0480446	0.50579	DTHD1
ENSG00000165661	202.856	-0.0864602	0.0437369	-1.97683	0.0480612	0.50579	QSOX2
ENSG00000106541	8814.92	0.22379	0.113213	1.97672	0.0480733	0.50579	AGR2
ENSG00000142166	1333.29	-0.0489473	0.0247787	-1.97538	0.048225	0.507096	IFNAR1
ENSG00000121486	457.597	-0.0687565	0.034829	-1.97412	0.0483687	0.508315	TRMT1L
ENSG00000170525	594.172	-0.190545	0.0965538	-1.97346	0.0484432	0.508557	PFKFB3
ENSG00000176170	139.798	0.204322	0.103545	1.97326	0.0484664	0.508557	SPHK1
ENSG00000188338	18.7619	0.257237	0.130367	1.97318	0.048475	0.508557	SLC38A3
ENSG00000163492	5.16641	-0.454951	0.23063	-1.97265	0.048536	0.508569	CCDC141
ENSG00000205856	2.40209	0.448268	0.227245	1.97261	0.0485395	0.508569	C22orf42
ENSG00000160539	10.962	0.224526	0.113832	1.97244	0.0485599	0.508569	PLPP7
ENSG00000063245	6386.4	0.0849504	0.043074	1.9722	0.0485871	0.508569	EPN1
ENSG00000111711	338.063	-0.0750843	0.0380826	-1.97162	0.0486533	0.508874	GOLT1B
ENSG00000078596	255.18	-0.145019	0.0735592	-1.97146	0.0486718	0.508874	ITM2A
ENSG00000133863	0.797433	0.900668	0.456928	1.97114	0.048708	0.508962	TEX15
ENSG00000148343	1440.87	0.106176	0.0538754	1.97077	0.0487507	0.508968	MIGA2
ENSG00000198081	237.457	-0.059949	0.030421	-1.97065	0.048764	0.508968	ZBTB14
ENSG00000196711	17.5056	0.27606	0.140118	1.97019	0.0488162	0.509085	ALKAL1
ENSG00000161847	601.538	0.067911	0.0344746	1.96989	0.0488512	0.509085	RAVER1
ENSG00000108061	755.113	-0.068455	0.0347522	-1.9698	0.048861	0.509085	SHOC2
ENSG00000099991	1152.42	0.0592547	0.0300849	1.96958	0.0488863	0.509085	CABIN1
ENSG00000254521	242.681	0.189372	0.0961645	1.96925	0.0489242	0.509189	SIGLEC12
ENSG00000122966	197.195	0.125934	0.0640465	1.96629	0.0492649	0.512166	CIT
ENSG00000145907	1929.62	-0.0589922	0.0300019	-1.96628	0.0492661	0.512166	G3BP1
ENSG00000178031	48.8938	-0.254741	0.129573	-1.966	0.0492984	0.512212	ADAMTSL1
ENSG00000120949	7.22732	-0.40974	0.20847	-1.96546	0.0493609	0.51257	TNFRSF8
ENSG00000140367	221.845	-0.118099	0.0601351	-1.9639	0.0495413	0.514153	UBE2Q2
ENSG00000152558	2149.17	-0.101047	0.0514852	-1.96263	0.0496887	0.514962	TMEM123
ENSG00000111142	910.228	-0.0516925	0.0263386	-1.96262	0.0496907	0.514962	METAP2
ENSG00000160957	196.909	0.143249	0.0729941	1.96247	0.0497081	0.514962	RECQL4
ENSG00000106012	891.46	0.0744073	0.0379191	1.96226	0.0497317	0.514962	IQCE
ENSG00000125503	1400.71	0.0874794	0.0446064	1.96114	0.0498628	0.516028	PPP1R12C
ENSG00000115286	856.529	0.0947553	0.0483313	1.96054	0.0499332	0.516093	NDUFS7
ENSG00000158806	10.9734	0.217014	0.110693	1.9605	0.0499375	0.516093	NPM2
ENSG00000163519	41.6334	-0.21527	0.109811	-1.96036	0.0499536	0.516093	TRAT1
ENSG00000007968	246.886	0.128972	0.0658236	1.95936	0.0500711	0.517016	E2F2
ENSG00000212998	5.01085	0.319911	0.163392	1.95794	0.0502372	0.517996	NA
ENSG00000164904	984.555	0.0762561	0.0389486	1.95786	0.0502459	0.517996	ALDH7A1
ENSG00000134121	202.945	-0.146963	0.0750644	-1.95782	0.0502508	0.517996	CHL1
ENSG00000154611	1.55661	-0.624034	0.3188	-1.95745	0.0502947	0.518157	PSMA8
ENSG00000186020	113.992	-0.0870972	0.0445171	-1.95649	0.0504075	0.519027	ZNF529
ENSG00000166359	12.1083	-0.191467	0.0979333	-1.95507	0.0505745	0.519617	WDR88
ENSG00000070367	610.96	-0.0642403	0.0328604	-1.95494	0.0505899	0.519617	EXOC5
ENSG00000184281	425.832	0.080789	0.0413267	1.95489	0.0505964	0.519617	TSSC4
ENSG00000239605	0.810411	0.750778	0.384067	1.95481	0.0506054	0.519617	STPG4
ENSG00000152332	2114.05	-0.0709148	0.0362836	-1.95446	0.0506473	0.519617	UHMK1
ENSG00000138496	1283.24	-0.176666	0.0903988	-1.9543	0.0506662	0.519617	PARP9
ENSG00000131018	369.28	-0.123111	0.0630053	-1.95399	0.0507029	0.519617	SYNE1
ENSG00000130706	314.602	0.0791599	0.0405131	1.95394	0.0507089	0.519617	ADRM1
ENSG00000153310	762.623	-0.0826774	0.0423204	-1.9536	0.0507481	0.519617	CYRIB
ENSG00000170835	89.6966	0.207282	0.106102	1.9536	0.0507483	0.519617	CEL
ENSG00000050555	19.1779	0.289808	0.148383	1.95311	0.0508066	0.519873	LAMC3
ENSG00000176165	0.400678	-1.68308	0.861832	-1.9529	0.0508309	0.519873	FOXG1
ENSG00000091656	2.91853	0.465462	0.238372	1.95267	0.0508584	0.519873	ZFHX4
ENSG00000007952	6.96293	-0.241643	0.123806	-1.9518	0.0509624	0.520529	NOX1
ENSG00000083067	15.513	0.350657	0.179676	1.95161	0.0509845	0.520529	TRPM3
ENSG00000160161	2.19107	-0.594871	0.304863	-1.95128	0.0510243	0.520529	CILP2
ENSG00000161526	728.857	0.0587275	0.0300985	1.95118	0.0510362	0.520529	SAP30BP
ENSG00000115866	482.71	-0.0758225	0.0388704	-1.95065	0.0510989	0.520849	DARS1
ENSG00000165197	8.41548	0.315065	0.161536	1.95043	0.0511244	0.520849	VEGFD
ENSG00000182871	1349.35	0.108026	0.0553977	1.95001	0.0511747	0.521072	COL18A1
ENSG00000197140	7.11805	0.343593	0.1763	1.94892	0.0513055	0.522114	ADAM32
ENSG00000157450	379.886	-0.0657013	0.0337199	-1.94845	0.0513616	0.522183	RNF111
ENSG00000197629	985.285	-0.194421	0.0997858	-1.94838	0.0513693	0.522183	MPEG1
ENSG00000125458	704.182	0.100518	0.0515973	1.94813	0.0513998	0.522203	NT5C
ENSG00000122420	20.6845	-0.248609	0.127665	-1.94735	0.0514927	0.522858	PTGFR
ENSG00000105325	1231.78	0.0758016	0.0389454	1.94636	0.0516116	0.523398	FZR1
ENSG00000105722	1134.8	0.0852792	0.0438214	1.94606	0.051647	0.523398	ERF
ENSG00000138646	223.829	-0.317337	0.163088	-1.9458	0.051679	0.523398	HERC5
ENSG00000078295	56.4284	0.196863	0.101175	1.94577	0.0516824	0.523398	ADCY2
ENSG00000100151	380.801	0.0846504	0.0435103	1.94553	0.0517118	0.523398	PICK1
ENSG00000144909	331.546	-0.0853011	0.0438466	-1.94544	0.0517215	0.523398	OSBPL11
ENSG00000176393	2454.88	0.0739378	0.0380095	1.94524	0.0517458	0.523398	RNPEP
ENSG00000170165	0.516046	1.10794	0.569749	1.94461	0.0518225	0.523885	NA
ENSG00000076864	489.83	0.112942	0.0581029	1.94383	0.0519165	0.52413	RAP1GAP
ENSG00000171307	448.05	0.0649929	0.0334369	1.94375	0.0519262	0.52413	ZDHHC16
ENSG00000013364	7914.42	0.0926392	0.0476724	1.94325	0.0519865	0.52413	MVP
ENSG00000118298	10.8166	0.22182	0.114151	1.94322	0.0519902	0.52413	CA14
ENSG00000174917	661.105	0.10998	0.0566074	1.94285	0.0520338	0.52413	MICOS13
ENSG00000151650	2.38881	-0.417846	0.215076	-1.94279	0.0520418	0.52413	VENTX
ENSG00000148053	3.88287	0.518116	0.266698	1.94271	0.0520517	0.52413	NTRK2
ENSG00000269529	0.980255	-0.655858	0.337635	-1.94251	0.0520759	0.52413	NA
ENSG00000105726	949.528	0.0564144	0.0290456	1.94227	0.0521042	0.52413	ATP13A1
ENSG00000171643	2.50493	-0.452566	0.233067	-1.94179	0.0521631	0.52443	S100Z
ENSG00000169507	88.2213	0.266414	0.137217	1.94155	0.0521912	0.52443	SLC38A11
ENSG00000116885	23.1156	0.184543	0.0951412	1.93967	0.0524192	0.52636	OSCP1
ENSG00000268225	8.81481	-0.246536	0.127113	-1.9395	0.0524407	0.52636	NA
ENSG00000198722	892.365	0.0747793	0.038574	1.93859	0.0525508	0.527177	UNC13B
ENSG00000184014	203.436	-0.136485	0.07045	-1.93733	0.0527053	0.5284	DENND5A
ENSG00000168283	339.96	-0.0796292	0.041107	-1.93712	0.0527304	0.5284	BMI1
ENSG00000153495	2.53389	0.501217	0.258828	1.93649	0.052808	0.528529	TEX29
ENSG00000204257	1175.74	-0.112347	0.0580204	-1.93634	0.0528256	0.528529	HLA-DMA
ENSG00000173578	74.0792	-0.238697	0.123274	-1.93631	0.0528299	0.528529	XCR1
ENSG00000237133	0.529735	0.912864	0.471516	1.93602	0.0528654	0.528597	NA
ENSG00000169213	45.5265	0.226773	0.117175	1.93533	0.0529499	0.528927	RAB3B
ENSG00000187559	0.532779	-0.913856	0.472268	-1.93504	0.0529859	0.528927	FOXD4L3
ENSG00000181856	37.803	0.14424	0.0745466	1.93489	0.0530037	0.528927	SLC2A4
ENSG00000196209	12.4947	-0.313445	0.162003	-1.93481	0.0530139	0.528927	SIRPB2
ENSG00000108509	605.108	0.0667437	0.0345309	1.93287	0.0532523	0.530576	CAMTA2
ENSG00000102858	1394.25	0.0599921	0.0310425	1.93258	0.0532881	0.530576	MGRN1
ENSG00000140986	1.45222	0.649023	0.335834	1.93257	0.0532893	0.530576	RPL3L
ENSG00000198952	1755.7	0.0539286	0.0279073	1.93242	0.0533073	0.530576	SMG5
ENSG00000150456	43.6316	0.11566	0.0598563	1.93229	0.053324	0.530576	EEF1AKMT1
ENSG00000160131	431.92	-0.0548357	0.0283826	-1.93202	0.0533574	0.530621	VMA21
ENSG00000214274	110.09	0.121186	0.0627558	1.93107	0.0534748	0.530983	ANG
ENSG00000162522	4845.3	0.0733051	0.0379664	1.93079	0.053509	0.530983	NHSL3
ENSG00000108551	105.539	0.160945	0.0833586	1.93076	0.0535128	0.530983	RASD1
ENSG00000104643	161.428	-0.0713286	0.0369437	-1.93074	0.0535156	0.530983	MTMR9
ENSG00000148429	286.19	-0.0859901	0.0445448	-1.93042	0.053555	0.530983	USP6NL
ENSG00000172301	163.665	0.109696	0.0568396	1.92993	0.0536159	0.530983	COPRS
ENSG00000115598	4.44967	0.366322	0.189824	1.92979	0.0536324	0.530983	IL1RL2
ENSG00000197223	306.575	-0.0759531	0.0393614	-1.92964	0.053652	0.530983	C1D
ENSG00000109339	56.6711	-0.142253	0.0737273	-1.92944	0.0536757	0.530983	MAPK10
ENSG00000175348	1263.91	-0.0594679	0.0308222	-1.92938	0.0536835	0.530983	TMEM9B
ENSG00000127554	401.077	0.0947632	0.0491225	1.92912	0.0537159	0.531003	GFER
ENSG00000126460	343.16	0.0967524	0.0501594	1.9289	0.0537435	0.531003	PRRG2
ENSG00000185633	59.6868	0.149667	0.077617	1.92828	0.0538205	0.531102	NDUFA4L2
ENSG00000141293	116.907	-0.140843	0.0730412	-1.92827	0.0538216	0.531102	SKAP1
ENSG00000088970	242.227	0.100911	0.0523366	1.92812	0.0538404	0.531102	KIZ
ENSG00000150433	214.648	0.0608253	0.0315504	1.92788	0.0538701	0.531109	TMEM218
ENSG00000164949	102.741	-0.155711	0.0807945	-1.92725	0.053949	0.531601	GEM
ENSG00000104805	5459.47	0.0841463	0.0436783	1.9265	0.0540415	0.531761	NUCB1
ENSG00000126261	835.721	-0.0566925	0.0294282	-1.92647	0.0540457	0.531761	UBA2
ENSG00000187257	321.343	-0.0656487	0.0340792	-1.92636	0.0540597	0.531761	RSBN1L
ENSG00000206052	15.7343	-0.222215	0.115373	-1.92606	0.0540971	0.531761	DOK6
ENSG00000138107	1772.78	0.0576344	0.0299265	1.92586	0.0541215	0.531761	ACTR1A
ENSG00000165714	93.2497	0.0749858	0.0389391	1.92572	0.0541393	0.531761	BORCS5
ENSG00000114698	129.034	-0.138489	0.0719358	-1.92517	0.0542078	0.531914	PLSCR4
ENSG00000196154	325.664	0.130201	0.0676322	1.92513	0.054213	0.531914	S100A4
ENSG00000171931	3.63289	0.412144	0.214126	1.92478	0.0542572	0.532063	FBXW10
ENSG00000076513	732.282	-0.0580304	0.030155	-1.9244	0.0543039	0.532186	ANKRD13A
ENSG00000165259	13.442	-0.201498	0.104729	-1.92399	0.0543559	0.532186	HDX
ENSG00000134086	1132.97	-0.0443356	0.0230494	-1.92351	0.0544164	0.532186	VHL
ENSG00000085185	251.915	0.103924	0.0540402	1.92309	0.0544686	0.532186	BCORL1
ENSG00000153157	1.02921	0.718571	0.373688	1.92292	0.0544906	0.532186	SYCP2L
ENSG00000109501	594.216	0.0871872	0.0453428	1.92285	0.0544994	0.532186	WFS1
ENSG00000116191	672.295	-0.107129	0.0557181	-1.9227	0.0545183	0.532186	RALGPS2
ENSG00000068078	959.321	0.118892	0.0618414	1.92253	0.0545396	0.532186	FGFR3
ENSG00000103066	107.775	0.0895522	0.0465833	1.92241	0.0545541	0.532186	PLA2G15
ENSG00000123999	0.835998	0.792945	0.412485	1.92236	0.0545601	0.532186	INHA
ENSG00000154016	8.68016	-0.28188	0.146691	-1.92159	0.054657	0.532821	GRAP
ENSG00000157315	28.7079	-0.254152	0.132275	-1.92138	0.0546834	0.532821	TMED6
ENSG00000135447	73.6701	0.18644	0.0970698	1.92068	0.0547723	0.533261	PPP1R1A
ENSG00000172845	1241.63	-0.0625027	0.0325439	-1.92056	0.0547867	0.533261	SP3
ENSG00000178397	152.581	-0.069626	0.0362606	-1.92015	0.0548384	0.533481	FAM220A
ENSG00000139874	1180.2	0.179265	0.0934017	1.9193	0.054947	0.534254	SSTR1
ENSG00000158941	908.607	0.0494245	0.0257652	1.91826	0.0550777	0.535241	CCAR2
ENSG00000172239	786.351	-0.0397294	0.0207172	-1.9177	0.055149	0.53536	PAIP1
ENSG00000100813	2080.89	0.0448592	0.0233956	1.91742	0.0551845	0.53536	ACIN1
ENSG00000129159	7.54835	0.288273	0.150366	1.91714	0.0552198	0.53536	KCNC1
ENSG00000115085	282.84	-0.184287	0.0961414	-1.91683	0.055259	0.53536	ZAP70
ENSG00000178700	196.993	-0.0740348	0.0386265	-1.91668	0.0552784	0.53536	DHFR2
ENSG00000164603	110.725	-0.0921707	0.0480896	-1.91664	0.0552831	0.53536	BMT2
ENSG00000182952	662.516	-0.059473	0.0310312	-1.91656	0.0552944	0.53536	HMGN4
ENSG00000165555	7.31793	-0.25923	0.135285	-1.91617	0.0553433	0.535551	NOXRED1
ENSG00000078177	272.639	-0.0928096	0.0484423	-1.91588	0.0553803	0.535626	N4BP2
ENSG00000241839	272.775	-0.124669	0.0650877	-1.9154	0.0554412	0.535892	PLEKHO2
ENSG00000168255	35.0813	0.208775	0.109009	1.91521	0.0554664	0.535892	POLR2J3
ENSG00000198585	1348.03	0.069567	0.0363404	1.91431	0.05558	0.536084	NUDT16
ENSG00000152464	92.9225	0.0826783	0.0431986	1.91391	0.0556312	0.536084	RPP38
ENSG00000122417	197.142	-0.0987341	0.0515921	-1.91374	0.055653	0.536084	ODF2L
ENSG00000136141	380.265	-0.0830177	0.0433839	-1.91356	0.0556762	0.536084	LRCH1
ENSG00000215277	13.5866	0.208967	0.109208	1.91348	0.0556862	0.536084	RNF212B
ENSG00000206044	14.0795	-0.22338	0.116756	-1.91322	0.0557193	0.536084	NA
ENSG00000095917	7.51477	0.476009	0.248818	1.91308	0.0557379	0.536084	TPSD1
ENSG00000166428	96.9075	-0.212836	0.111274	-1.91273	0.055783	0.536084	PLD4
ENSG00000196642	2364.4	0.0645334	0.033743	1.9125	0.0558123	0.536084	RABL6
ENSG00000080189	687.341	0.0535127	0.0279826	1.91236	0.0558302	0.536084	SLC35C2
ENSG00000180104	897.857	0.0496498	0.0259627	1.91235	0.0558315	0.536084	EXOC3
ENSG00000105664	0.768277	0.902717	0.472057	1.9123	0.0558372	0.536084	COMP
ENSG00000136805	0.887131	0.755369	0.395059	1.91204	0.0558706	0.536124	NA
ENSG00000228651	1.25716	-0.658653	0.34461	-1.9113	0.0559659	0.536392	NA
ENSG00000173145	186.25	-0.0985637	0.0515705	-1.91124	0.0559734	0.536392	NOC3L
ENSG00000130414	2458.21	0.0707296	0.0370091	1.91114	0.0559863	0.536392	NDUFA10
ENSG00000125878	4.36159	0.393196	0.205802	1.91055	0.0560619	0.536606	TCF15
ENSG00000177459	88.9428	0.228066	0.119374	1.91051	0.0560672	0.536606	ERICH5
ENSG00000186462	9.0115	0.320182	0.167686	1.90941	0.0562092	0.537663	NAP1L2
ENSG00000091972	37.2542	-0.210891	0.11046	-1.9092	0.0562364	0.537663	CD200
ENSG00000155961	29.8894	-0.159789	0.0837131	-1.90877	0.0562914	0.537908	RAB39B
ENSG00000170054	9.14688	-1.29221	0.677077	-1.90851	0.0563253	0.537952	SERPINA9
ENSG00000103222	458.14	-0.0930117	0.0487619	-1.90747	0.0564601	0.538885	ABCC1
ENSG00000167987	653.481	0.067679	0.0354842	1.9073	0.0564818	0.538885	VPS37C
ENSG00000174226	0.635286	1.12852	0.592053	1.90612	0.0566349	0.539819	SNX31
ENSG00000267667	2.02609	0.445269	0.233603	1.90609	0.0566386	0.539819	NA
ENSG00000066651	255.444	0.0682912	0.0358428	1.9053	0.0567413	0.540517	TRMT11
ENSG00000168060	855.249	0.20031	0.105214	1.90384	0.0569308	0.541272	NAALADL1
ENSG00000089057	477.651	-0.0899042	0.0472238	-1.90379	0.0569378	0.541272	SLC23A2
ENSG00000169710	1281.26	0.132116	0.0693985	1.90373	0.0569447	0.541272	FASN
ENSG00000129535	37.2128	0.138297	0.0726485	1.90365	0.0569558	0.541272	NRL
ENSG00000103723	11.0612	-0.247019	0.129781	-1.90335	0.0569945	0.541272	AP3B2
ENSG00000203705	144.923	-0.0762308	0.0400596	-1.90294	0.0570489	0.541272	TATDN3
ENSG00000136869	136.089	-0.158863	0.0834973	-1.90261	0.0570918	0.541272	TLR4
ENSG00000176624	611.581	-0.071123	0.037383	-1.90255	0.0570996	0.541272	MEX3C
ENSG00000170906	931.743	0.129164	0.0678924	1.90247	0.0571093	0.541272	NDUFA3
ENSG00000129472	202.428	-0.0644439	0.0338877	-1.90169	0.0572115	0.541272	RAB2B
ENSG00000261050	24.0934	0.163884	0.0861813	1.90162	0.0572212	0.541272	NA
ENSG00000170234	373.815	-0.0473507	0.0249005	-1.9016	0.057224	0.541272	PWWP2A
ENSG00000169627	22.0245	0.189431	0.0996306	1.90134	0.0572579	0.541272	BOLA2B
ENSG00000153250	327.334	-0.0899371	0.0473048	-1.90123	0.0572721	0.541272	RBMS1
ENSG00000229472	3.99094	0.343534	0.180692	1.90121	0.0572748	0.541272	NA
ENSG00000164082	1.57914	0.61464	0.323314	1.90106	0.0572936	0.541272	GRM2
ENSG00000141696	329.666	0.0865869	0.0455519	1.90084	0.0573226	0.541272	P3H4
ENSG00000135617	477.453	0.0926555	0.0487669	1.89996	0.0574378	0.541965	PRADC1
ENSG00000176619	1442.67	0.100142	0.0527124	1.89978	0.0574617	0.541965	LMNB2
ENSG00000111321	1375.69	0.0878223	0.0462318	1.89961	0.0574847	0.541965	LTBR
ENSG00000186297	2.36625	0.988485	0.520569	1.89886	0.0575834	0.542102	GABRA5
ENSG00000141556	760.725	0.0736678	0.0387977	1.89877	0.0575953	0.542102	TBCD
ENSG00000172568	1.26557	-0.631655	0.332675	-1.89872	0.0576018	0.542102	FNDC9
ENSG00000068912	1065.56	-0.0744527	0.0392173	-1.89847	0.0576345	0.542102	ERLEC1
ENSG00000185674	3.26796	0.456321	0.240396	1.8982	0.0576694	0.542102	LYG2
ENSG00000189050	149.776	-0.0872963	0.0459903	-1.89815	0.0576767	0.542102	RNFT1
ENSG00000227637	2.59864	0.448901	0.236601	1.89729	0.0577893	0.542378	NA
ENSG00000125746	500.545	0.0678688	0.035772	1.89726	0.0577936	0.542378	EML2
ENSG00000010610	535.694	-0.153308	0.0808056	-1.89725	0.0577949	0.542378	CD4
ENSG00000111796	341.938	-0.140548	0.0740983	-1.89678	0.0578565	0.542405	KLRB1
ENSG00000130821	3619.13	-0.252861	0.133311	-1.89678	0.0578569	0.542405	SLC6A8
ENSG00000073282	2.89191	-0.474622	0.250351	-1.89583	0.0579828	0.543307	TP63
ENSG00000117228	1415.55	-0.191928	0.101253	-1.89553	0.0580225	0.543401	GBP1
ENSG00000198342	10.5324	-0.215719	0.113863	-1.89455	0.058152	0.544115	ZNF442
ENSG00000150401	172.97	0.0634862	0.0335152	1.89425	0.0581915	0.544115	DCUN1D2
ENSG00000110448	144.933	-0.17087	0.0902071	-1.89419	0.0581995	0.544115	CD5
ENSG00000136319	167.702	-0.0723236	0.0381863	-1.89397	0.0582294	0.544115	TTC5
ENSG00000079337	113.772	0.146374	0.0772904	1.89381	0.0582498	0.544115	RAPGEF3
ENSG00000100784	242.531	-0.123869	0.06542	-1.89344	0.0582994	0.544115	RPS6KA5
ENSG00000111254	15.1942	-0.250314	0.132204	-1.89339	0.0583065	0.544115	AKAP3
ENSG00000146707	64.0123	0.236236	0.124812	1.89274	0.0583923	0.544302	POMZP3
ENSG00000138696	0.571249	0.88147	0.465746	1.8926	0.0584117	0.544302	BMPR1B
ENSG00000160888	715.969	0.112891	0.059654	1.89243	0.0584342	0.544302	IER2
ENSG00000165782	558.372	0.0666775	0.0352456	1.8918	0.058518	0.544302	PIP4P1
ENSG00000156687	173.595	0.214465	0.113371	1.89171	0.0585296	0.544302	UNC5D
ENSG00000110395	520.235	-0.0826373	0.0436898	-1.89145	0.0585636	0.544302	CBL
ENSG00000139117	61.8207	-0.145281	0.0768123	-1.89137	0.0585747	0.544302	CPNE8
ENSG00000105298	244.819	0.0715951	0.0378576	1.89117	0.0586021	0.544302	CACTIN
ENSG00000104447	52.9818	-0.161773	0.0855432	-1.89113	0.0586069	0.544302	TRPS1
ENSG00000184584	228.388	-0.134532	0.0711642	-1.89044	0.0586992	0.544302	STING1
ENSG00000103485	726.225	0.144603	0.0764968	1.89032	0.0587154	0.544302	QPRT
ENSG00000100065	1916.66	0.0960196	0.0507993	1.89017	0.0587347	0.544302	CARD10
ENSG00000161798	287.871	0.86975	0.460163	1.89009	0.0587456	0.544302	AQP5
ENSG00000066248	983.847	0.0947166	0.0501157	1.88996	0.0587636	0.544302	NGEF
ENSG00000236609	58.0524	-0.132156	0.0699277	-1.88989	0.0587721	0.544302	ZNF853
ENSG00000110665	18.6105	-0.355529	0.188229	-1.88881	0.0589171	0.544801	C11orf21
ENSG00000204227	657.694	0.0753697	0.0399045	1.88875	0.0589252	0.544801	RING1
ENSG00000175874	2.3151	0.469498	0.248661	1.8881	0.0590119	0.544801	CREG2
ENSG00000183161	300.883	-0.057818	0.0306233	-1.88804	0.0590208	0.544801	FANCF
ENSG00000170382	25.4198	-0.186867	0.0989753	-1.88801	0.0590244	0.544801	LRRN2
ENSG00000123064	952.301	0.0644171	0.0341293	1.88744	0.0591008	0.544801	DDX54
ENSG00000106077	626.008	0.0806472	0.0427286	1.88743	0.0591023	0.544801	ABHD11
ENSG00000226784	1.14849	-0.488652	0.258937	-1.88715	0.0591403	0.544801	PGAM4
ENSG00000147813	1544.15	0.107222	0.0568182	1.8871	0.0591462	0.544801	NAPRT
ENSG00000164077	901.429	0.0942364	0.0499372	1.8871	0.0591469	0.544801	MON1A
ENSG00000130726	2911.2	0.0674072	0.0357208	1.88706	0.0591529	0.544801	TRIM28
ENSG00000139194	112.278	-0.168528	0.0893417	-1.88633	0.0592511	0.54538	RBP5
ENSG00000171222	899.268	0.0901127	0.0477787	1.88604	0.0592891	0.54538	SCAND1
ENSG00000137869	2.58007	0.558688	0.296256	1.88583	0.0593184	0.54538	CYP19A1
ENSG00000109906	30.5311	-0.283413	0.150305	-1.88559	0.0593509	0.54538	ZBTB16
ENSG00000214253	1481.47	0.0892377	0.0473288	1.88548	0.0593645	0.54538	FIS1
ENSG00000197249	13129.4	-0.227327	0.120681	-1.8837	0.0596055	0.547096	SERPINA1
ENSG00000164488	21.7995	-0.220257	0.116945	-1.88343	0.0596421	0.547096	DACT2
ENSG00000197345	479.368	0.0965077	0.0512472	1.88318	0.0596762	0.547096	MRPL21
[truncated: 19,210 more rows]

## Sheet: DEG_CREM_flfl_CRE_ER_WT_vs_Del
Gene.stable.ID.version	baseMean	log2FoldChange	lfcSE	stat	pvalue	padj	Gene.name
ENSMUSG00000027398.14	1104.59	-4.24191	0.537134	-7.89731	2.8499e-15	4.36547e-11	Il1b
ENSMUSG00000064147.8	70.6383	-3.09081	0.401089	-7.70605	1.29773e-14	9.93932e-11	Rab44
ENSMUSG00000022126.7	682.823	-3.56515	0.483417	-7.37491	1.64461e-13	8.39739e-10	Acod1
ENSMUSG00000037411.11	539.775	-3.34879	0.470507	-7.11741	1.09977e-12	4.21157e-09	Serpine1
ENSMUSG00000031596.16	162.936	-2.52863	0.357815	-7.06686	1.58482e-12	4.85525e-09	Slc7a2
ENSMUSG00000045502.7	109.997	-2.23845	0.33884	-6.6062	3.94317e-11	1.00669e-07	Hcar2
ENSMUSG00000058427.11	1219.28	-5.8499	0.906009	-6.45678	1.06956e-10	2.3405e-07	Cxcl2
ENSMUSG00000032691.15	216.108	-3.23221	0.510017	-6.33747	2.33573e-10	4.47235e-07	Nlrp3
ENSMUSG00000029380.12	121.57	-3.51796	0.559373	-6.2891	3.19306e-10	5.43458e-07	Cxcl1
ENSMUSG00000042265.14	197.914	-4.42852	0.733817	-6.03491	1.59054e-09	2.43639e-06	Trem1
ENSMUSG00000005413.9	721.324	-2.34214	0.406401	-5.76313	8.25687e-09	1.12773e-05	Hmox1
ENSMUSG00000027399.2	151.403	-3.52718	0.614201	-5.74272	9.31689e-09	1.12773e-05	Il1a
ENSMUSG00000062345.11	174.842	-4.6129	0.803899	-5.73817	9.57075e-09	1.12773e-05	Serpinb2
ENSMUSG00000031443.8	61.3868	-2.81962	0.506528	-5.56656	2.59818e-08	2.84278e-05	F7
ENSMUSG00000027360.6	342.05	-3.58332	0.649925	-5.51344	3.51886e-08	3.59346e-05	Hdc
ENSMUSG00000030142.11	299.857	-3.71622	0.682599	-5.44421	5.20353e-08	4.98173e-05	Clec4e
ENSMUSG00000112023.2	490.796	-2.96283	0.546376	-5.42269	5.87085e-08	5.21758e-05	Lilrb4b
ENSMUSG00000001131.12	632.523	-3.50721	0.647692	-5.41493	6.13111e-08	5.21758e-05	Timp1
ENSMUSG00000004885.6	21.1827	-4.36864	0.812589	-5.3762	7.60746e-08	6.13321e-05	Crabp2
ENSMUSG00000030162.15	122.224	-2.48901	0.465854	-5.3429	9.14727e-08	7.00589e-05	Olr1
ENSMUSG00000078173.4	16.193	-6.54162	1.23525	-5.29579	1.18502e-07	8.64388e-05	Lenep
ENSMUSG00000074195.4	411.598	-3.60777	0.688674	-5.23871	1.61699e-07	0.000112587	Clca4b
ENSMUSG00000030069.16	28.6471	-4.79063	0.930148	-5.1504	2.5993e-07	0.000173113	Prok2
ENSMUSG00000079592.10	311.073	-1.39135	0.270889	-5.13622	2.80324e-07	0.000178632	C1qtnf5
ENSMUSG00000025194.6	71.9957	2.84664	0.555035	5.12876	2.9166e-07	0.000178632	Abcc2
ENSMUSG00000029373.8	446.382	-2.70496	0.528164	-5.12145	3.03201e-07	0.000178632	Pf4
ENSMUSG00000047562.4	74.8964	-8.96228	1.75406	-5.10945	3.23094e-07	0.000183302	Mmp10
ENSMUSG00000048911.16	514.972	2.02288	0.398276	5.07908	3.7926e-07	0.000207215	Rnf24
ENSMUSG00000025044.17	408.642	-2.24086	0.441752	-5.07266	3.92299e-07	0.000207215	Msr1
ENSMUSG00000026822.15	770.501	-2.97757	0.590501	-5.04245	4.59613e-07	0.000234679	Lcn2
ENSMUSG00000049723.15	149.231	-2.32891	0.465642	-5.0015	5.68859e-07	0.00028109	Mmp12
ENSMUSG00000029379.11	467.784	-7.40947	1.49369	-4.96051	7.03086e-07	0.000336558	Cxcl3
ENSMUSG00000035385.6	229.056	-2.90948	0.591522	-4.91863	8.71506e-07	0.000404537	Ccl2
ENSMUSG00000054855.14	118.034	-1.34016	0.273803	-4.8946	9.85035e-07	0.000431168	Rnd1
ENSMUSG00000047246.8	289.964	2.23149	0.45591	4.89458	9.85172e-07	0.000431168	H2bc6
ENSMUSG00000054905.3	15.418	-7.09482	1.45294	-4.88307	1.04446e-06	0.000444416	Stfa3
ENSMUSG00000032487.9	437.099	-1.85522	0.382334	-4.85234	1.22015e-06	0.00050351	Ptgs2
ENSMUSG00000020400.18	3362.88	0.80548	0.166157	4.84769	1.24908e-06	0.00050351	Tnip1
ENSMUSG00000019987.10	2158.73	-4.63869	0.958433	-4.83987	1.29927e-06	0.000506307	Arg1
ENSMUSG00000022582.5	339.33	-8.97206	1.85511	-4.8364	1.32212e-06	0.000506307	Ly6g
ENSMUSG00000031444.17	224.561	-3.26968	0.677467	-4.82634	1.39067e-06	0.000519567	F10
ENSMUSG00000024659.16	2030.99	-1.68586	0.353608	-4.76759	1.86441e-06	0.000679977	Anxa1
ENSMUSG00000044103.5	100.411	-3.20263	0.673824	-4.75291	2.00505e-06	0.000714264	Il36g
ENSMUSG00000074677.12	128.771	-2.80407	0.599064	-4.68074	2.85834e-06	0.000995093	Sirpb1c
ENSMUSG00000017737.3	1307.87	-2.2274	0.477858	-4.66123	3.14331e-06	0.00106998	Mmp9
ENSMUSG00000093916.3	47.6011	-3.93994	0.859179	-4.5857	4.52463e-06	0.0015067	Gm379
ENSMUSG00000031387.15	279.216	-1.60491	0.351138	-4.5706	4.86322e-06	0.001585	Renbp
ENSMUSG00000045027.8	198.423	-6.64708	1.45712	-4.56178	5.07209e-06	0.0015931	Prss22
ENSMUSG00000026981.16	769.935	-2.803	0.614585	-4.56079	5.0961e-06	0.0015931	Il1rn
ENSMUSG00000040936.16	83.519	-1.65737	0.365768	-4.53119	5.86533e-06	0.0017845	Ulk4
ENSMUSG00000035373.3	161.951	-2.86444	0.63254	-4.52847	5.94134e-06	0.0017845	Ccl7
ENSMUSG00000056054.10	1041.37	-4.85622	1.07477	-4.51838	6.23149e-06	0.00183565	S100a8
ENSMUSG00000015947.11	367.124	-2.21516	0.492593	-4.49694	6.8938e-06	0.00199244	Fcgr1
ENSMUSG00000055541.19	334.334	-1.39415	0.311382	-4.47729	7.55949e-06	0.00214437	Lair1
ENSMUSG00000018927.4	2094.27	-1.73878	0.39289	-4.42563	9.6163e-06	0.00264735	Ccl6
ENSMUSG00000035878.14	196.8	1.09931	0.248475	4.42424	9.67827e-06	0.00264735	Hykk
ENSMUSG00000063234.6	45.9616	-3.65105	0.827399	-4.41268	1.02099e-05	0.00273361	Gpr84
ENSMUSG00000059657.6	76.9722	-4.63304	1.05126	-4.40712	1.04756e-05	0.00273361	Stfa2l1
ENSMUSG00000044712.16	2226.74	0.848719	0.192627	4.40601	1.0529e-05	0.00273361	Slc38a6
ENSMUSG00000025746.12	30.8863	-3.36735	0.765404	-4.39944	1.08529e-05	0.00277074	Il6
ENSMUSG00000049130.7	490.979	-2.37078	0.542129	-4.37309	1.22502e-05	0.0030762	C5ar1
ENSMUSG00000023992.15	269.317	-2.62907	0.604555	-4.34877	1.36902e-05	0.003324	Trem2
ENSMUSG00000030144.5	335.163	-4.2595	0.979771	-4.34745	1.3773e-05	0.003324	Clec4d
ENSMUSG00000023272.5	1785.57	-0.94561	0.2176	-4.34562	1.3888e-05	0.003324	Creld2
ENSMUSG00000033792.13	168.944	1.47643	0.340044	4.34187	1.41274e-05	0.00332928	Atp7a
ENSMUSG00000000982.6	319.79	-4.48721	1.04114	-4.30989	1.63333e-05	0.00374345	Ccl3
ENSMUSG00000032358.13	557.687	2.02606	0.470154	4.30935	1.63736e-05	0.00374345	Fam83b
ENSMUSG00000059498.14	727.131	-1.82519	0.424117	-4.3035	1.68123e-05	0.00378721	Fcgr3
ENSMUSG00000051748.3	54.9484	-3.85882	0.898088	-4.29671	1.73355e-05	0.00384847	Wfdc21
ENSMUSG00000051627.4	363.069	2.24732	0.525233	4.2787	1.87986e-05	0.00411366	H1f4
ENSMUSG00000038067.3	45.1481	-3.7994	0.891821	-4.26027	2.04179e-05	0.00439911	Csf3
ENSMUSG00000022102.14	240.428	-1.95046	0.458129	-4.25745	2.06774e-05	0.00439911	Dok2
ENSMUSG00000024679.11	359.77	-2.00916	0.473257	-4.24539	2.18216e-05	0.00457894	Ms4a6d
ENSMUSG00000092586.9	395.426	2.90127	0.685189	4.23427	2.29299e-05	0.00474648	Ly6g6c
ENSMUSG00000005800.4	60.3863	-4.08317	0.967101	-4.22207	2.42066e-05	0.00494396	Mmp8
ENSMUSG00000025473.17	401.195	-1.91977	0.455056	-4.21875	2.45661e-05	0.00495137	Adam8
ENSMUSG00000018217.13	13748.2	0.930736	0.22105	4.21052	2.54778e-05	0.00506844	Pmp22
ENSMUSG00000039377.8	352.841	-0.989824	0.236845	-4.1792	2.92538e-05	0.00571599	Hlx
ENSMUSG00000025511.16	633.927	-1.34166	0.321376	-4.17475	2.98319e-05	0.00571599	Tspan4
ENSMUSG00000035352.4	61.3118	-2.32028	0.555991	-4.17324	3.003e-05	0.00571599	Ccl12
ENSMUSG00000056501.4	3321.57	-1.63446	0.391792	-4.17176	3.02256e-05	0.00571599	Cebpb
ENSMUSG00000113701.3	15.3332	-5.3514	1.28668	-4.15909	3.19524e-05	0.0059144	B230303A05Rik
ENSMUSG00000029484.13	962.171	-1.39172	0.334675	-4.15841	3.20469e-05	0.0059144	Anxa3
ENSMUSG00000020469.9	58.376	-2.46132	0.595869	-4.13064	3.61755e-05	0.00659686	Myl7
ENSMUSG00000011148.15	150.672	-1.58557	0.38465	-4.1221	3.7544e-05	0.00676587	Adssl1
ENSMUSG00000025189.10	146.225	0.847871	0.206339	4.10911	3.97184e-05	0.0070745	Cnnm1
ENSMUSG00000056071.13	1934.2	-4.89137	1.1925	-4.10178	4.09993e-05	0.00708628	S100a9
ENSMUSG00000024743.17	912.506	1.446	0.352643	4.10045	4.12343e-05	0.00708628	Syt7
ENSMUSG00000051579.11	419.551	-0.795482	0.194077	-4.0988	4.15306e-05	0.00708628	Tceal8
ENSMUSG00000038400.16	1778.94	-1.42811	0.348746	-4.09499	4.22181e-05	0.00708628	Pmepa1
ENSMUSG00000024053.12	564.903	-2.09593	0.512025	-4.09342	4.25051e-05	0.00708628	Emilin2
ENSMUSG00000027397.15	23348.3	2.26411	0.553149	4.09312	4.25603e-05	0.00708628	Slc20a1
ENSMUSG00000030786.19	1384.42	-2.12991	0.521357	-4.08533	4.40141e-05	0.00724955	Itgam
ENSMUSG00000029925.14	235.114	-1.60392	0.393129	-4.07988	4.50588e-05	0.00728427	Tbxas1
ENSMUSG00000024529.15	512.491	-2.23405	0.547659	-4.07928	4.5176e-05	0.00728427	Lox
ENSMUSG00000051439.8	2260.43	-1.62509	0.399185	-4.07102	4.6808e-05	0.00741617	Cd14
ENSMUSG00000022519.15	342.82	1.8605	0.457097	4.07025	4.69623e-05	0.00741617	Srl
ENSMUSG00000079092.5	13.7011	-5.61629	1.38336	-4.05989	4.90961e-05	0.00761305	Prl2c2
ENSMUSG00000061100.6	198.405	2.41223	0.594235	4.05938	4.9203e-05	0.00761305	Retnla
ENSMUSG00000001020.9	290.507	-1.97021	0.487725	-4.0396	5.35433e-05	0.00820176	S100a4
ENSMUSG00000037071.4	3218.36	1.12155	0.277995	4.03442	5.47381e-05	0.00830177	Scd1
ENSMUSG00000027375.15	12404.9	1.11608	0.277129	4.02731	5.6419e-05	0.00843366	Mal
ENSMUSG00000046794.10	1101.91	-0.769161	0.191304	-4.02063	5.80427e-05	0.00843366	Ppp1r3b
ENSMUSG00000047990.7	124.729	-1.4635	0.363998	-4.02062	5.80448e-05	0.00843366	C2cd4a
ENSMUSG00000001240.14	334.86	-1.05097	0.261478	-4.01934	5.83604e-05	0.00843366	Ramp2
ENSMUSG00000046841.6	1482.12	-1.11187	0.27663	-4.01934	5.83606e-05	0.00843366	Ckap4
ENSMUSG00000009633.4	365.571	-2.27733	0.567819	-4.01065	6.05505e-05	0.00865345	G0s2
ENSMUSG00000028859.15	332.337	-2.25438	0.562437	-4.00824	6.11736e-05	0.00865345	Csf3r
ENSMUSG00000094410.9	205.368	1.26759	0.316368	4.00669	6.15763e-05	0.00865345	Zbed6
ENSMUSG00000004038.10	3549.44	1.07361	0.268843	3.99345	6.51195e-05	0.00906819	Gstm3
ENSMUSG00000045625.6	159.849	1.63785	0.410905	3.98595	6.7211e-05	0.00927511	Pigz
ENSMUSG00000026628.14	1468.52	1.66002	0.416853	3.98226	6.82629e-05	0.00933617	Atf3
ENSMUSG00000003541.7	930.238	-1.03711	0.260804	-3.97661	6.99058e-05	0.00947626	Ier3
ENSMUSG00000058794.13	61.7757	-2.75338	0.693626	-3.96955	7.20093e-05	0.00959968	Nfe2
ENSMUSG00000020377.16	242.422	-1.59977	0.40303	-3.96935	7.20697e-05	0.00959968	Ltc4s
ENSMUSG00000057074.7	9948.9	1.06511	0.268519	3.9666	7.29063e-05	0.00962741	Ces1g
ENSMUSG00000068220.7	3269.14	-1.17829	0.297556	-3.95988	7.49874e-05	0.00964461	Lgals1
ENSMUSG00000038987.9	64.2492	2.35937	0.595863	3.95958	7.50816e-05	0.00964461	Cfap157
ENSMUSG00000041324.15	115.667	-1.83144	0.462698	-3.95816	7.55286e-05	0.00964461	Inhba
ENSMUSG00000057880.13	4356.94	1.15262	0.291206	3.95808	7.55551e-05	0.00964461	Abat
ENSMUSG00000021069.18	447.793	-1.43771	0.363823	-3.95168	7.76056e-05	0.00982449	Pygl
ENSMUSG00000047945.7	2993.02	-1.84254	0.46851	-3.93276	8.39754e-05	0.0105425	Marcksl1
ENSMUSG00000019122.9	1366.18	-1.4567	0.370584	-3.93083	8.46542e-05	0.0105425	Ccl9
ENSMUSG00000025498.16	5338.11	1.17298	0.300107	3.90854	9.28549e-05	0.0114706	Irf7
ENSMUSG00000063889.17	197.473	-1.15743	0.296535	-3.90318	9.49373e-05	0.0115579	Crem
ENSMUSG00000101389.2	176.814	-1.91093	0.489626	-3.90284	9.50708e-05	0.0115579	Ms4a4a
ENSMUSG00000090173.9	42.0006	1.3412	0.344753	3.89032	0.000100111	0.0120748	Fbxw10
ENSMUSG00000019278.6	3504.62	1.27912	0.330363	3.87186	0.000108006	0.0129253	Dpep1
ENSMUSG00000013846.11	1960.18	1.2257	0.316891	3.86788	0.000109786	0.0130364	St3gal1
ENSMUSG00000019850.12	1384.4	0.815449	0.211165	3.86166	0.000112619	0.0132699	Tnfaip3
ENSMUSG00000021190.15	4770.36	-1.23031	0.31908	-3.85579	0.000115356	0.0133577	Lgmn
ENSMUSG00000046959.17	1064.18	1.298	0.336713	3.85492	0.000115766	0.0133577	Slc26a1
ENSMUSG00000033777.5	150.28	-1.91991	0.498101	-3.85447	0.000115979	0.0133577	Tlr13
ENSMUSG00000039384.9	799.226	1.38766	0.360319	3.8512	0.000117541	0.0134235	Dusp10
ENSMUSG00000021596.18	225.987	-0.975616	0.253432	-3.84962	0.000118304	0.0134235	Mctp1
ENSMUSG00000053687.16	143.228	-2.22397	0.577996	-3.84773	0.00011922	0.013428	Dpep2
ENSMUSG00000052270.8	186.461	-2.92321	0.760687	-3.84285	0.000121613	0.013521	Fpr2
ENSMUSG00000023073.3	776.05	2.21974	0.577707	3.84234	0.000121868	0.013521	Slc10a2
ENSMUSG00000076575.7	26.3299	5.30918	1.38236	3.84068	0.000122694	0.013521	Igkv7-33
ENSMUSG00000026073.14	125.542	-2.34002	0.610221	-3.83471	0.000125714	0.0137549	Il1r2
ENSMUSG00000024846.7	237.243	-2.2541	0.588537	-3.83001	0.000128138	0.0139207	Cst6
ENSMUSG00000035671.7	979.813	1.03666	0.270921	3.82642	0.000130021	0.0139363	Zswim4
ENSMUSG00000008136.15	711.762	-0.833946	0.217953	-3.82627	0.000130102	0.0139363	Fhl2
ENSMUSG00000001627.13	4514.16	1.62176	0.424511	3.82029	0.000133292	0.0141604	Ifrd1
ENSMUSG00000095180.11	61.9028	-1.371	0.359004	-3.81891	0.000134043	0.0141604	Rhox5
ENSMUSG00000037664.14	744.776	-1.10879	0.290716	-3.814	0.000136735	0.0143093	Cdkn1c
ENSMUSG00000073987.5	649.636	-1.01047	0.265124	-3.8113	0.000138236	0.0143093	Ggh
ENSMUSG00000020272.9	1831.41	0.895821	0.235045	3.81127	0.000138254	0.0143093	Stk10
ENSMUSG00000007039.13	362.399	-0.725982	0.190681	-3.80732	0.000140479	0.014442	Ddah2
ENSMUSG00000018930.4	151.429	-4.44968	1.16997	-3.80323	0.000142824	0.0145852	Ccl4
ENSMUSG00000074892.10	5541.31	-1.48981	0.392603	-3.79471	0.000147818	0.0149952	B3galt5
ENSMUSG00000074139.9	10.777	3.69527	0.97454	3.79181	0.000149551	0.0150712	1700057G04Rik
ENSMUSG00000018740.15	1774.51	0.709779	0.187316	3.7892	0.000151131	0.0151308	Slc25a35
ENSMUSG00000020889.12	3840.29	1.95014	0.516733	3.77397	0.00016067	0.0159495	Nr1d1
ENSMUSG00000095028.7	56.8413	-2.7465	0.728003	-3.77265	0.00016152	0.0159495	Sirpb1b
ENSMUSG00000030340.17	1880.42	0.640326	0.169791	3.77125	0.000162431	0.0159495	Scnn1a
ENSMUSG00000026712.4	1028.96	-1.62574	0.431299	-3.7694	0.000163639	0.0159658	Mrc1
ENSMUSG00000060224.5	545.02	0.744261	0.1976	3.76651	0.000165546	0.0160496	Pyroxd2
ENSMUSG00000029797.14	152.392	0.926039	0.246362	3.75885	0.000170695	0.0164447	Sspo
ENSMUSG00000026832.13	1167.94	1.20717	0.321446	3.75543	0.000173047	0.0165147	Cytip
ENSMUSG00000069792.6	388.547	-2.53296	0.674619	-3.75466	0.000173578	0.0165147	Wfdc17
ENSMUSG00000047146.18	35.2591	1.67454	0.446529	3.75013	0.000176745	0.0167122	Tet1
ENSMUSG00000074874.11	60.3027	-1.58274	0.422367	-3.7473	0.000178746	0.0167977	Ctla2b
ENSMUSG00000075520.6	448.494	0.902543	0.241041	3.74435	0.000180863	0.0168931	Malrd1
ENSMUSG00000034579.18	2586.39	1.38159	0.369302	3.74108	0.000183233	0.0170107	Pla2g3
ENSMUSG00000029452.19	51.8596	1.52019	0.406527	3.73947	0.000184411	0.0170169	Tmem116
ENSMUSG00000030187.16	154.105	-1.98298	0.531149	-3.73338	0.00018893	0.0173296	Klra2
ENSMUSG00000001225.13	33484.4	1.02263	0.274835	3.7209	0.000198515	0.0181003	Slc26a3
ENSMUSG00000058656.14	401.792	0.86688	0.233108	3.71879	0.000200181	0.0181371	Samd12
ENSMUSG00000032068.15	777.216	-1.69012	0.454651	-3.7174	0.000201287	0.0181371	Plet1
ENSMUSG00000029371.8	253.734	-3.96317	1.06729	-3.71329	0.000204582	0.0182312	Cxcl5
ENSMUSG00000015134.16	322.597	-1.66607	0.448696	-3.71313	0.000204711	0.0182312	Aldh1a3
ENSMUSG00000027239.15	108.83	-0.774143	0.208593	-3.71126	0.000206232	0.0182605	Mdk
ENSMUSG00000025491.15	1034.09	-1.69132	0.455921	-3.70967	0.000207527	0.0182695	Ifitm1
ENSMUSG00000036887.6	4501.44	-1.40884	0.380301	-3.70453	0.000211782	0.0185311	C1qa
ENSMUSG00000036499.10	2922.73	0.667695	0.180303	3.70317	0.000212918	0.0185311	Eea1
ENSMUSG00000022377.17	2902.79	1.22388	0.33067	3.70122	0.000214565	0.018569	Asap1
ENSMUSG00000074004.4	469.881	0.913319	0.247074	3.69655	0.000218553	0.018765	B3gnt6
ENSMUSG00000109061.2	124.517	1.64685	0.445612	3.6957	0.00021928	0.018765	Gm49320
ENSMUSG00000026610.14	157.264	1.53792	0.416587	3.69172	0.000222741	0.0189449	Esrrg
ENSMUSG00000039021.16	83.7456	1.60714	0.435486	3.69045	0.000223856	0.0189449	Ttc16
ENSMUSG00000027068.7	548.541	-0.980993	0.266945	-3.67489	0.000237952	0.0200272	Dhrs9
ENSMUSG00000025289.16	851.946	-0.864459	0.235462	-3.67134	0.000241284	0.0201967	Prdx4
ENSMUSG00000027894.15	310.255	2.28982	0.625938	3.65822	0.000253969	0.0209982	Slc6a17
ENSMUSG00000027994.15	164.17	-1.4192	0.388067	-3.6571	0.000255084	0.0209982	Mcub
ENSMUSG00000098132.2	410.91	1.12668	0.308142	3.65636	0.00025582	0.0209982	Rassf10
ENSMUSG00000040600.10	14305.6	0.895136	0.244851	3.65584	0.000256343	0.0209982	Eps8l3
ENSMUSG00000046245.14	292.961	-2.04268	0.559805	-3.64891	0.000263354	0.0214578	Pilra
ENSMUSG00000033107.7	63.7993	1.40771	0.386308	3.644	0.000268432	0.0217558	Rnf125
ENSMUSG00000066513.5	38.9652	1.40849	0.386744	3.64192	0.00027061	0.0218169	Klk1b4
ENSMUSG00000026536.10	274.191	-1.44066	0.395775	-3.64009	0.000272542	0.0218576	Ifi211
ENSMUSG00000030399.3	486.948	2.38344	0.655258	3.63741	0.000275396	0.0219715	Ckm
ENSMUSG00000042286.14	2279.99	-1.53553	0.422692	-3.63274	0.000280424	0.0221376	Stab1
ENSMUSG00000033222.17	417.969	1.08963	0.300007	3.632	0.000281236	0.0221376	Ttf2
ENSMUSG00000032661.10	832.275	1.38299	0.380844	3.63137	0.000281924	0.0221376	Oas3
ENSMUSG00000037553.15	2038.25	0.655306	0.180524	3.63003	0.000283391	0.0221376	Zdhhc18
ENSMUSG00000026596.14	885.615	0.67186	0.185145	3.62883	0.000284705	0.0221376	Abl2
ENSMUSG00000089809.10	1428.31	1.36598	0.376588	3.62724	0.000286469	0.0221623	Rasgef1b
ENSMUSG00000033576.13	805.057	-1.05757	0.291802	-3.62428	0.000289769	0.0223049	Apol6
ENSMUSG00000027199.15	299.061	-1.12785	0.311817	-3.61704	0.000297987	0.0228228	Gatm
ENSMUSG00000051344.14	462.064	0.723181	0.200076	3.61453	0.000300889	0.0229305	Plekhm3
ENSMUSG00000033624.11	366.588	1.75709	0.486841	3.60917	0.000307177	0.0232022	Pdpr
ENSMUSG00000042851.18	154.773	1.13002	0.31312	3.60891	0.000307484	0.0232022	Zc3h6
ENSMUSG00000009394.14	236.021	1.40451	0.389338	3.60742	0.000309258	0.0232217	Syn2
ENSMUSG00000040147.15	942.102	1.05302	0.292429	3.60094	0.000317073	0.0236923	Maob
ENSMUSG00000072235.7	3095.86	-0.881027	0.244796	-3.59902	0.00031942	0.0237518	Tuba1a
ENSMUSG00000029304.15	864.035	-4.6442	1.29105	-3.59724	0.000321617	0.0237996	Spp1
ENSMUSG00000026180.10	96.9853	-2.10374	0.585444	-3.59342	0.000326368	0.0240236	Cxcr2
ENSMUSG00000112148.2	489.935	-1.78061	0.495674	-3.59229	0.00032778	0.0240236	Lilrb4a
ENSMUSG00000043421.9	255.405	-1.53395	0.427271	-3.59011	0.000330542	0.0240955	Hilpda
ENSMUSG00000026418.17	387.134	1.30664	0.364065	3.58903	0.000331908	0.0240955	Tnni1
ENSMUSG00000027387.12	126.58	-0.795283	0.221828	-3.58513	0.000336916	0.0243438	Zc3h8
ENSMUSG00000024978.12	1414.14	1.54101	0.43028	3.58141	0.00034174	0.0245764	Gpam
ENSMUSG00000049103.15	450.535	-1.63405	0.456494	-3.57957	0.000344166	0.0246352	Ccr2
ENSMUSG00000031822.21	2319.11	1.27473	0.356654	3.57414	0.000351382	0.0250348	Gse1
ENSMUSG00000018774.14	522.959	-1.47742	0.413677	-3.57144	0.00035503	0.0251368	Cd68
ENSMUSG00000055214.16	71.1878	2.30296	0.644969	3.57065	0.000356096	0.0251368	Pld5
ENSMUSG00000020732.14	280.628	0.854464	0.239518	3.56743	0.000360499	0.0252529	Rab37
ENSMUSG00000021647.8	49.703	-1.71364	0.480411	-3.56704	0.000361038	0.0252529	Cartpt
ENSMUSG00000004846.11	1661.97	-0.794226	0.222972	-3.562	0.000368047	0.0255574	Plod3
ENSMUSG00000060063.10	635.28	-2.02351	0.568162	-3.56151	0.000368729	0.0255574	Alox5ap
ENSMUSG00000040703.12	2300.36	0.7672	0.215499	3.56011	0.000370693	0.0255778	Cyp2s1
ENSMUSG00000039109.18	655.892	-1.3572	0.381928	-3.55355	0.00038007	0.0259532	F13a1
ENSMUSG00000020571.14	6707.41	-0.717654	0.201962	-3.55341	0.000380266	0.0259532	Pdia6
ENSMUSG00000040543.17	2439.93	1.16089	0.326855	3.55169	0.000382768	0.0259532	Pitpnm3
ENSMUSG00000053279.9	8765.93	0.879907	0.247798	3.5509	0.00038391	0.0259532	Aldh1a1
ENSMUSG00000042684.9	154.556	-1.53601	0.432625	-3.55043	0.000384605	0.0259532	Npl
ENSMUSG00000074063.11	882.414	0.77854	0.219476	3.54727	0.000389242	0.0261509	Osgin1
ENSMUSG00000055976.7	2402.95	0.766919	0.216274	3.54606	0.000391039	0.0261569	Cldn23
ENSMUSG00000020847.16	984.883	0.864805	0.244338	3.53937	0.000401076	0.0266464	Rph3al
ENSMUSG00000089789.2	682.781	0.950693	0.268643	3.53888	0.000401836	0.0266464	Rdh1
ENSMUSG00000096740.9	176.21	0.72171	0.204043	3.53705	0.000404624	0.0267157	Lbhd1
ENSMUSG00000116207.2	828.199	1.03317	0.292525	3.53192	0.000412549	0.027122	Nnt
ENSMUSG00000089704.10	2214.72	-0.826378	0.23428	-3.52731	0.000419798	0.0274806	Galnt2
ENSMUSG00000020048.14	17793.9	-0.681475	0.1934	-3.52365	0.000425639	0.0276773	Hsp90b1
ENSMUSG00000025224.17	3550.72	0.655172	0.185961	3.52317	0.000426416	0.0276773	Gbf1
ENSMUSG00000045392.9	62.9797	-2.43903	0.695021	-3.50929	0.0004493	0.0290396	Or5m3b
ENSMUSG00000050212.5	376.439	-0.818205	0.233425	-3.50521	0.000456245	0.0292885	Eva1b
ENSMUSG00000015970.20	1829.83	0.688097	0.196331	3.50479	0.000456976	0.0292885	Chdh
ENSMUSG00000099009.2	856.619	0.870652	0.248586	3.50242	0.000461045	0.0293659	Rdh16f1
ENSMUSG00000037762.7	1499.71	1.25524	0.35845	3.50186	0.000462018	0.0293659	Slc16a9
ENSMUSG00000029772.18	31119.2	1.17404	0.335495	3.49942	0.000466267	0.0294792	Ahcyl2
ENSMUSG00000029915.15	85.2445	-1.95599	0.559072	-3.49863	0.000467649	0.0294792	Clec5a
ENSMUSG00000028778.16	54.9817	2.68604	0.769829	3.48914	0.000484583	0.0304215	Hcrtr1
ENSMUSG00000018581.16	46.8235	2.61814	0.75078	3.48723	0.000488059	0.030433	Dnah11
ENSMUSG00000023019.13	1730.75	1.31448	0.376981	3.48685	0.00048874	0.030433	Gpd1
ENSMUSG00000024899.8	52423.2	1.03266	0.296742	3.48001	0.000501397	0.0310564	Papss2
ENSMUSG00000027513.12	2999.26	1.33297	0.383118	3.47926	0.000502806	0.0310564	Pck1
ENSMUSG00000079227.11	443.387	-1.89459	0.544924	-3.4768	0.000507435	0.0311456	Ccr5
ENSMUSG00000020838.13	113.648	1.80953	0.520792	3.47457	0.00051168	0.0311456	Slc6a4
ENSMUSG00000023087.16	5404.92	0.968655	0.2788	3.47437	0.000512055	0.0311456	Noct
ENSMUSG00000079597.3	366.051	-4.50452	1.29656	-3.4742	0.000512383	0.0311456	Cstdc4
ENSMUSG00000015468.15	223.501	-1.01393	0.292043	-3.47186	0.000516865	0.0312938	Notch4
ENSMUSG00000060260.14	739.687	-0.551158	0.158823	-3.47027	0.000519932	0.0313556	Pwwp2b
ENSMUSG00000052005.9	148.97	1.07729	0.311005	3.46391	0.000532392	0.0319186	Gm9864
ENSMUSG00000025804.6	455.84	-1.26592	0.365516	-3.46338	0.000533436	0.0319186	Ccr1
ENSMUSG00000036896.6	2978.95	-1.45104	0.419139	-3.46196	0.000536247	0.031962	C1qc
ENSMUSG00000022651.7	498.155	-4.01758	1.16218	-3.45694	0.00054635	0.0324379	Retnlg
ENSMUSG00000040740.8	1173.01	1.23694	0.358026	3.45489	0.00055052	0.0325593	Slc25a34
ENSMUSG00000010122.15	152.32	1.43846	0.41667	3.45228	0.000555866	0.0327491	Slc47a1
ENSMUSG00000074715.4	2233.62	0.402841	0.116821	3.44836	0.000564005	0.0331013	Ccl28
ENSMUSG00000026315.14	81.7734	-1.06537	0.309545	-3.44173	0.000577996	0.0337929	Serpinb8
ENSMUSG00000041353.13	214.474	-0.704833	0.204859	-3.44057	0.000580484	0.0338093	Tmem29
ENSMUSG00000027227.8	2546.88	0.495575	0.144288	3.43463	0.000593361	0.0340008	Sord
ENSMUSG00000032743.16	895.171	0.576172	0.167776	3.43417	0.000594369	0.0340008	Katnip
ENSMUSG00000023150.15	12962.1	-0.771352	0.224637	-3.43377	0.000595247	0.0340008	Ivns1abp
ENSMUSG00000044811.15	199.598	-1.80316	0.525197	-3.43331	0.00059625	0.0340008	Cd300c2
ENSMUSG00000070524.2	19.8484	-3.4709	1.01122	-3.43238	0.000598298	0.0340008	Fcrlb
ENSMUSG00000064356.1	16117.3	1.27394	0.371192	3.43201	0.000599115	0.0340008	mt-Atp8
ENSMUSG00000032122.16	43853.4	2.66712	0.777493	3.43041	0.000602659	0.0340008	Slc37a2
ENSMUSG00000026177.12	472.717	-1.70531	0.497434	-3.42821	0.000607579	0.0340008	Slc11a1
ENSMUSG00000051022.8	171.275	-0.788427	0.230005	-3.42786	0.000608352	0.0340008	Hs3st1
ENSMUSG00000028111.5	252.406	-1.49591	0.436432	-3.42758	0.000608977	0.0340008	Ctsk
ENSMUSG00000053475.6	51.2239	-1.81011	0.528141	-3.42733	0.00060954	0.0340008	Tnfaip6
ENSMUSG00000030214.8	1529.51	0.390817	0.114042	3.42695	0.000610408	0.0340008	Plbd1
ENSMUSG00000021895.11	1466.89	0.739431	0.21594	3.42425	0.000616508	0.0340309	Arhgef3
ENSMUSG00000063193.10	70.5265	-2.17022	0.6338	-3.42415	0.000616737	0.0340309	Cd300lb
ENSMUSG00000018906.15	274.362	-0.936987	0.273672	-3.42376	0.000617612	0.0340309	P4ha2
ENSMUSG00000053338.10	43.4113	-2.7471	0.802678	-3.42241	0.000620677	0.0340772	Tarm1
ENSMUSG00000024663.21	320.074	-1.34385	0.392971	-3.41973	0.000626843	0.0342928	Rab3il1
ENSMUSG00000010311.16	162.261	2.33168	0.68234	3.41718	0.000632736	0.034492	Optc
ENSMUSG00000031618.14	2914.31	0.834272	0.244925	3.40623	0.000658666	0.0357782	Nr3c2
ENSMUSG00000026077.16	813.926	0.917635	0.26952	3.4047	0.000662377	0.0358526	Npas2
ENSMUSG00000025813.15	118.829	-0.807547	0.237332	-3.40261	0.000667462	0.0360007	Homer2
ENSMUSG00000078780.8	40.3871	-2.2329	0.656452	-3.40147	0.00067024	0.0360236	Gm5150
ENSMUSG00000042828.13	153.98	0.853559	0.251118	3.39904	0.000676228	0.0361238	Trim72
ENSMUSG00000026728.10	7938.77	-1.20601	0.354834	-3.3988	0.00067682	0.0361238	Vim
ENSMUSG00000079012.12	48.9471	-2.96758	0.873373	-3.39783	0.000679219	0.0361259	Serpina3m
ENSMUSG00000017607.10	7745.16	1.51498	0.446299	3.39455	0.000687412	0.0364352	Tns4
ENSMUSG00000061436.16	687.122	0.91557	0.270018	3.39077	0.000696962	0.0367108	Hipk2
ENSMUSG00000043079.18	3029.77	0.740493	0.218453	3.38971	0.000699655	0.0367108	Synpo
ENSMUSG00000028255.7	13580.2	1.18136	0.348613	3.38874	0.000702139	0.0367108	Clca1
ENSMUSG00000028521.18	6645.1	1.06698	0.314864	3.38871	0.000702218	0.0367108	Slc35d1
ENSMUSG00000035678.9	53.5967	-1.31175	0.387201	-3.38778	0.000704595	0.0367108	Tnfsf9
ENSMUSG00000052435.8	11.0101	-2.58717	0.764518	-3.38406	0.000714232	0.036809	Cebpe
ENSMUSG00000034584.4	195.682	1.69163	0.499966	3.3835	0.000715692	0.036809	Exph5
ENSMUSG00000044258.11	197.82	-1.55745	0.460308	-3.3835	0.000715695	0.036809	Ctla2a
ENSMUSG00000040026.9	8174.86	-3.05974	0.904556	-3.38259	0.000718049	0.036809	Saa3
ENSMUSG00000022534.15	86.8435	-1.64862	0.487407	-3.38242	0.000718494	0.036809	Mefv
ENSMUSG00000052397.9	17939.7	0.937401	0.277319	3.38022	0.000724267	0.0369151	Ezr
ENSMUSG00000037053.7	71.541	1.42018	0.420197	3.3798	0.000725385	0.0369151	Azgp1
ENSMUSG00000037355.15	427.048	0.593203	0.175573	3.37867	0.000728362	0.0369393	Uvssa
ENSMUSG00000033885.16	2552.01	0.492567	0.145825	3.3778	0.000730684	0.0369393	Pxk
ENSMUSG00000036905.9	3125.56	-1.60405	0.475048	-3.3766	0.000733867	0.0369782	C1qb
ENSMUSG00000050578.11	206.171	-1.57336	0.466294	-3.37417	0.000740396	0.0371331	Mmp13
ENSMUSG00000054752.17	208.101	-0.88852	0.26337	-3.37365	0.000741789	0.0371331	Fsd1l
ENSMUSG00000050668.11	597.972	-0.910802	0.270087	-3.37226	0.000745538	0.0371737	Gpatch11
ENSMUSG00000025091.5	67.2461	-2.06046	0.611131	-3.37155	0.000747453	0.0371737	Pnliprp2
ENSMUSG00000096140.3	15.5707	-2.45057	0.727293	-3.36944	0.000753199	0.0373382	Ankrd66
ENSMUSG00000023913.18	988.381	-1.38879	0.412831	-3.36407	0.000768025	0.0377656	Pla2g7
ENSMUSG00000034883.10	76.1048	-1.17114	0.348133	-3.36405	0.000768065	0.0377656	Lrr1
ENSMUSG00000009545.15	2454.77	0.716115	0.212969	3.36254	0.00077229	0.0377656	Kcnq1
ENSMUSG00000052229.6	95.1262	1.97142	0.586679	3.36031	0.000778541	0.0377656	Gpr17
ENSMUSG00000019916.15	835.852	-0.899826	0.267786	-3.36025	0.000778733	0.0377656	P4ha1
ENSMUSG00000059089.5	379.42	-1.80252	0.536439	-3.36016	0.000778964	0.0377656	Fcgr4
ENSMUSG00000039329.9	184.411	1.86942	0.556356	3.36012	0.000779079	0.0377656	Tex19.1
ENSMUSG00000054619.8	13047.8	0.889671	0.265322	3.35317	0.000798914	0.0385015	Mettl7a1
ENSMUSG00000068547.8	32621.9	1.16042	0.346081	3.35304	0.000799288	0.0385015	Clca4a
ENSMUSG00000076435.4	13596	1.32221	0.3945	3.35162	0.000803403	0.0385785	Acsf2
ENSMUSG00000096719.2	21.6385	-4.27966	1.27925	-3.34545	0.00082148	0.0393232	Mrgpra2b
ENSMUSG00000020183.12	908.638	1.38389	0.414253	3.34069	0.000835718	0.0397583	Cpm
ENSMUSG00000047394.10	148.764	1.27108	0.380486	3.34067	0.000835761	0.0397583	Odf3b
ENSMUSG00000027950.8	232.022	0.642962	0.193077	3.33007	0.000868233	0.0411752	Chrnb2
ENSMUSG00000053063.12	172.412	-1.81998	0.547161	-3.32623	0.000880291	0.0415226	Clec12a
ENSMUSG00000069516.9	14654.5	-1.54295	0.463929	-3.32584	0.000881527	0.0415226	Lyz2
ENSMUSG00000035504.17	1767.63	1.22578	0.368639	3.32516	0.000883691	0.0415226	Reep6
ENSMUSG00000020747.19	4994.27	0.676186	0.203476	3.32318	0.000889988	0.0416906	Tmem94
ENSMUSG00000009073.17	7703.61	0.506939	0.152694	3.31996	0.000900294	0.0419959	Nf2
ENSMUSG00000034708.13	8112.96	-0.742819	0.223784	-3.31936	0.000902243	0.0419959	Grn
ENSMUSG00000039850.17	668.934	0.502773	0.151502	3.31859	0.00090473	0.0419959	Endov
ENSMUSG00000074818.14	312.999	1.57131	0.473661	3.31737	0.000908693	0.0420524	Pdzd7
ENSMUSG00000035161.8	828.19	1.16434	0.351184	3.31547	0.000914878	0.0421544	Ints6
ENSMUSG00000048899.9	133.102	1.88784	0.569482	3.31501	0.000916399	0.0421544	Rimkla
ENSMUSG00000030762.12	35821.8	0.821848	0.248028	3.31353	0.000921265	0.0422513	Aqp8
ENSMUSG00000020898.19	910.057	-0.425261	0.128433	-3.31115	0.000929118	0.0423839	Ctc1
ENSMUSG00000060780.3	46.6279	3.35345	1.01283	3.31098	0.00092969	0.0423839	Lrrtm1
ENSMUSG00000037613.17	171.504	-1.36302	0.412015	-3.30818	0.000939036	0.042683	Tnfrsf23
ENSMUSG00000043467.20	252.948	0.801165	0.242508	3.30367	0.000954292	0.0432481	Zbtb37
ENSMUSG00000019577.7	900.411	1.99187	0.603317	3.30154	0.000961562	0.0433449	Pdk4
ENSMUSG00000060600.16	1143.15	1.09302	0.331081	3.30138	0.000962088	0.0433449	Eno3
ENSMUSG00000050860.7	5338.03	1.63134	0.494348	3.29998	0.000966909	0.0434343	Phospho1
ENSMUSG00000024892.18	2025.19	0.900034	0.272832	3.29885	0.000970809	0.043438	Pcx
ENSMUSG00000039701.12	2112.32	0.71289	0.216182	3.29764	0.000974999	0.043438	Usp53
ENSMUSG00000070822.6	20.9503	2.20247	0.66792	3.2975	0.000975497	0.043438	Zscan18
ENSMUSG00000022477.14	18150.9	0.590851	0.179524	3.2912	0.000997594	0.0442932	Aco2
ENSMUSG00000091956.3	533.435	-1.18345	0.359758	-3.28958	0.00100336	0.044306	C2cd4b
ENSMUSG00000022057.9	12008.9	-0.708983	0.215529	-3.2895	0.00100367	0.044306	Adamdec1
ENSMUSG00000025019.18	218.025	0.905445	0.275431	3.28738	0.00101126	0.0445128	Lcor
ENSMUSG00000009013.6	4043.77	-0.80361	0.24485	-3.28204	0.00103057	0.0451617	Dynll1
ENSMUSG00000022769.10	1990.91	-0.547043	0.166701	-3.28158	0.00103228	0.0451617	Sdf2l1
ENSMUSG00000028583.15	488.516	-1.31244	0.400027	-3.28088	0.00103485	0.0451617	Pdpn
ENSMUSG00000007817.16	4399.22	0.860587	0.262489	3.27856	0.00104338	0.0454046	Zmiz1
ENSMUSG00000045664.6	635.974	-0.432617	0.132155	-3.27357	0.00106199	0.0459178	Cdc42ep2
ENSMUSG00000020275.10	581.726	0.591163	0.180656	3.27231	0.00106673	0.0459178	Rel
ENSMUSG00000031497.11	566.376	-0.977871	0.298834	-3.27228	0.00106683	0.0459178	Tnfsf13b
ENSMUSG00000079419.5	366.602	-1.39652	0.426785	-3.2722	0.00106716	0.0459178	Ms4a6c
ENSMUSG00000078817.5	10.0421	-3.83941	1.17356	-3.27161	0.00106937	NA	Nlrp12
ENSMUSG00000024672.12	425.66	-1.53989	0.470952	-3.26974	0.00107648	0.0461823	Ms4a7
ENSMUSG00000021270.14	9981.74	-0.63617	0.194608	-3.26899	0.00107934	0.0461823	Hsp90aa1
ENSMUSG00000019979.13	942.131	-1.22695	0.375539	-3.26716	0.00108631	0.0463037	Apaf1
ENSMUSG00000047592.18	115.2	-2.04941	0.62737	-3.26667	0.00108822	0.0463037	Nxpe5
ENSMUSG00000021684.18	1279.12	0.650167	0.199086	3.26576	0.00109171	0.0463236	Pde8b
ENSMUSG00000003355.8	153.503	-1.43895	0.44098	-3.26308	0.0011021	0.0466354	Fkbp11
ENSMUSG00000079037.10	5878.37	0.699231	0.214398	3.26137	0.00110876	0.0467878	Prnp
ENSMUSG00000038215.16	316.965	-0.661762	0.203068	-3.25882	0.00111878	0.0470809	Cep44
ENSMUSG00000059430.15	16564.9	1.89347	0.581315	3.25722	0.00112509	0.0471328	Actg2
ENSMUSG00000028128.14	689.353	-0.732006	0.224812	-3.25607	0.00112964	0.0471328	F3
ENSMUSG00000001098.16	5376.41	-0.409403	0.125764	-3.25533	0.00113259	0.0471328	Kctd10
ENSMUSG00000032548.15	4325.37	0.796703	0.244768	3.25493	0.00113419	0.0471328	Slco2a1
ENSMUSG00000025534.18	1855.18	-0.667421	0.205153	-3.25328	0.00114082	0.0471328	Gusb
ENSMUSG00000038145.18	4115.45	1.2257	0.376789	3.253	0.00114193	0.0471328	Snrk
ENSMUSG00000030278.12	981.607	1.15938	0.35647	3.25238	0.00114441	0.0471328	Cidec
ENSMUSG00000022136.9	3516.71	-0.366285	0.112622	-3.25233	0.00114463	0.0471328	Dnajc3
ENSMUSG00000018449.13	322.355	-0.494173	0.152079	-3.24945	0.00115627	0.0474247	Rpain
ENSMUSG00000027832.6	46.0187	-2.80442	0.863152	-3.24905	0.00115791	0.0474247	Ptx3
ENSMUSG00000003032.9	21372.5	0.867177	0.26699	3.24797	0.00116232	0.0474599	Klf4
ENSMUSG00000031725.9	4061.24	0.868528	0.26746	3.24732	0.00116496	0.0474599	Ces1f
ENSMUSG00000021986.10	13.7974	-2.29467	0.709052	-3.23625	0.00121111	0.0491583	Amer2
ENSMUSG00000027427.14	473.083	0.424862	0.131309	3.23559	0.00121392	0.0491583	Polr3f
ENSMUSG00000025161.17	937.079	-1.66829	0.515693	-3.23503	0.00121628	0.0491583	Slc16a3
ENSMUSG00000010066.16	319.351	1.54612	0.478211	3.23313	0.00122441	0.0492357	Cacna2d2
ENSMUSG00000021281.16	865.446	-1.0365	0.320592	-3.23308	0.00122462	0.0492357	Tnfaip2
ENSMUSG00000020156.17	1917.81	-0.692518	0.214369	-3.2305	0.00123575	0.0494409	Pwwp3a
ENSMUSG00000028771.14	1329.43	-0.911123	0.282047	-3.2304	0.00123618	0.0494409	Ptpn12
ENSMUSG00000032320.8	1053.45	-0.454483	0.140768	-3.2286	0.00124396	0.0496223	Rcn2
ENSMUSG00000064351.1	852379	0.799198	0.247896	3.22393	0.00126446	0.0503025	mt-Co1
ENSMUSG00000021027.18	1090.75	0.767039	0.237973	3.22322	0.00126758	0.0503025	Ralgapa1
ENSMUSG00000096145.3	582.239	-0.645316	0.20045	-3.21935	0.00128484	0.0507075	Vkorc1
ENSMUSG00000029260.16	13373.8	0.936245	0.290875	3.21872	0.00128764	0.0507075	Ugt2b34
ENSMUSG00000030579.11	787.177	-1.70602	0.530078	-3.21843	0.00128893	0.0507075	Tyrobp
ENSMUSG00000040365.15	2182.56	0.673154	0.209186	3.21797	0.00129103	0.0507075	Trim41
ENSMUSG00000027434.12	44.9218	-1.13247	0.352214	-3.21528	0.00130316	0.0510532	Nkx2-2
ENSMUSG00000004609.12	292.694	-1.55442	0.483972	-3.2118	0.00131907	0.0515449	Cd33
ENSMUSG00000000957.12	2876.01	-0.926311	0.288531	-3.21044	0.0013253	0.0516563	Mmp14
ENSMUSG00000058715.12	954.369	-1.69432	0.528017	-3.20884	0.00133273	0.0518139	Fcer1g
ENSMUSG00000039960.6	2176.14	1.01291	0.315761	3.20782	0.00133743	0.0518654	Rhou
ENSMUSG00000044641.8	1682.9	0.618104	0.192882	3.20457	0.00135264	0.0523224	Pard6b
ENSMUSG00000034641.3	150.825	-1.93241	0.603305	-3.20304	0.00135985	0.0523697	Cd300ld
ENSMUSG00000026944.19	601.044	1.38975	0.433909	3.20286	0.0013607	0.0523697	Abca2
ENSMUSG00000043439.6	3539.32	1.42897	0.446423	3.20092	0.00136988	0.0524633	Epop
ENSMUSG00000024044.20	3475.71	0.838799	0.262093	3.20038	0.00137245	0.0524633	Epb41l3
ENSMUSG00000003271.18	1120.56	1.01684	0.317757	3.20005	0.00137403	0.0524633	Sult2b1
ENSMUSG00000028597.12	160.506	-1.19476	0.373424	-3.19947	0.00137683	0.0524633	Gpx7
ENSMUSG00000032271.14	105.065	-1.4687	0.459178	-3.19853	0.00138131	0.0525034	Nnmt
ENSMUSG00000033581.18	2024.98	0.641085	0.200486	3.19765	0.0013855	0.0525079	Igf2bp2
ENSMUSG00000049719.15	14.8072	-4.17973	1.30745	-3.19687	0.00138928	0.0525079	Prss46
ENSMUSG00000010080.16	1135.71	0.798456	0.249801	3.19637	0.00139171	0.0525079	Epn3
ENSMUSG00000004891.17	407.918	-0.910456	0.285266	-3.1916	0.00141486	0.0530649	Nes
ENSMUSG00000024524.18	709.382	1.38347	0.433602	3.19064	0.00141958	0.0530649	Gnal
ENSMUSG00000003526.13	743.591	0.525605	0.164816	3.18904	0.00142744	0.0530649	Prodh
ENSMUSG00000071547.5	296.05	-0.974053	0.305557	-3.18779	0.00143364	0.0530649	Nt5dc2
ENSMUSG00000034362.8	13.7214	-4.80108	1.50609	-3.18778	0.0014337	0.0530649	Csta1
ENSMUSG00000035722.16	2872.34	0.398236	0.124927	3.18776	0.00143379	0.0530649	Abca7
ENSMUSG00000013974.4	128.896	-2.63005	0.825152	-3.18736	0.0014358	0.0530649	Mcemp1
ENSMUSG00000061762.13	202.24	-1.01784	0.319387	-3.18686	0.00143828	0.0530649	Tac1
ENSMUSG00000043391.11	843.614	-0.408146	0.128083	-3.18657	0.00143969	0.0530649	2510009E07Rik
ENSMUSG00000025283.16	9755.18	-0.918505	0.288268	-3.18629	0.00144111	0.0530649	Sat1
ENSMUSG00000025929.5	7.97161	-6.04892	1.89905	-3.18524	0.00144633	NA	Il17a
ENSMUSG00000040152.9	2879.82	-1.14277	0.358952	-3.18362	0.00145445	0.0533038	Thbs1
ENSMUSG00000041754.6	20.1357	-2.9203	0.917294	-3.1836	0.00145456	0.0533038	Trem3
ENSMUSG00000001663.11	830.869	0.89522	0.281444	3.18081	0.00146862	0.0536906	Gstt1
ENSMUSG00000020176.18	404.064	-1.10726	0.348593	-3.17639	0.00149122	0.0543871	Grb10
ENSMUSG00000006941.6	701.503	-0.622498	0.196244	-3.17206	0.00151361	0.0550725	Eif1b
ENSMUSG00000038167.7	1199.4	1.09031	0.344067	3.16889	0.00153024	0.055458	Plekhg6
ENSMUSG00000027712.14	2713.16	-0.942048	0.297302	-3.16866	0.00153145	0.055458	Anxa5
ENSMUSG00000025780.8	2849.9	1.04813	0.33103	3.16627	0.00154409	0.0557838	Itih5
ENSMUSG00000023959.11	3134.9	1.03695	0.327661	3.16469	0.00155249	0.0559199	Clic5
ENSMUSG00000048905.6	4700.82	1.13885	0.359917	3.16419	0.00155516	0.0559199	Bnip5
ENSMUSG00000024664.6	1234.42	0.764193	0.241593	3.16315	0.00156073	0.055989	Fads3
ENSMUSG00000000983.14	18.8656	-3.89034	1.233	-3.15519	0.00160393	0.0574042	Wfdc18
ENSMUSG00000023828.4	65.7201	1.44146	0.456987	3.15426	0.00160904	0.0574304	Slc22a3
ENSMUSG00000009687.15	835.739	-1.54663	0.490418	-3.1537	0.00161216	0.0574304	Fxyd5
ENSMUSG00000052539.16	1572.49	0.698363	0.221743	3.14942	0.00163594	0.0581095	Magi3
ENSMUSG00000064367.1	41674.4	1.01487	0.322291	3.14891	0.00163881	0.0581095	mt-Nd5
ENSMUSG00000000805.19	10125.1	1.05959	0.336687	3.1471	0.001649	0.0583359	Car4
ENSMUSG00000030711.17	15103.6	0.816831	0.259611	3.14637	0.0016531	0.058346	Sult1a1
ENSMUSG00000056612.8	3158.26	-0.802799	0.255595	-3.1409	0.00168431	0.0590784	Ppp1r14b
ENSMUSG00000074445.5	13509.7	-0.971638	0.309359	-3.14081	0.0016848	0.0590784	Sprr2a3
ENSMUSG00000060961.17	2540.43	0.716977	0.228318	3.14025	0.00168802	0.0590784	Slc4a4
ENSMUSG00000032554.16	2478.41	-1.58947	0.506434	-3.13856	0.00169777	0.0590784	Trf
ENSMUSG00000025355.8	255.158	-1.31954	0.420451	-3.13839	0.00169879	0.0590784	Mmp19
ENSMUSG00000045658.17	312.213	-1.29685	0.413229	-3.13833	0.00169914	0.0590784	Pid1
ENSMUSG00000029657.16	2114.39	-0.705669	0.224918	-3.13746	0.00170421	0.0590784	Hsph1
ENSMUSG00000041930.8	297.412	0.925713	0.29506	3.13737	0.0017047	0.0590784	Fam222a
ENSMUSG00000093973.2	8.81209	-4.48073	1.42873	-3.13616	0.00171177	NA	Mrgpra2a
ENSMUSG00000049988.6	325.09	-1.46988	0.468702	-3.13606	0.00171231	0.0591753	Lrrc25
ENSMUSG00000033685.14	24261.7	0.61596	0.196443	3.13557	0.00171523	0.0591753	Ucp2
ENSMUSG00000026739.14	773.777	-0.417542	0.133197	-3.13477	0.00171988	0.0592025	Bmi1
ENSMUSG00000043613.9	128.148	-1.99665	0.637221	-3.13337	0.00172814	0.0593536	Mmp3
ENSMUSG00000037157.9	583.507	1.04139	0.332884	3.12837	0.00175779	0.0602366	Il22ra1
ENSMUSG00000013338.17	53.8471	-2.9685	0.950792	-3.12214	0.00179542	0.0613043	Fer1l4
ENSMUSG00000048612.17	1006.61	-1.04316	0.334143	-3.12189	0.00179695	0.0613043	Myof
ENSMUSG00000036026.16	2938.93	0.88311	0.283123	3.11917	0.00181359	0.0617347	Tmem63b
ENSMUSG00000018924.7	84.6766	-1.8941	0.607698	-3.11684	0.00182802	0.0620879	Alox15
ENSMUSG00000035811.11	778.103	0.839738	0.269655	3.11412	0.00184495	0.0625243	Ugt2b35
ENSMUSG00000091337.4	1195.06	-0.584925	0.187933	-3.11242	0.00185561	0.0627466	Eid1
ENSMUSG00000086040.9	261.129	0.94905	0.305256	3.10903	0.00187703	0.0632791	Wipf3
ENSMUSG00000054999.3	317.153	1.61683	0.520195	3.10813	0.00188278	0.0632791	Naaladl1
ENSMUSG00000021236.17	13440.6	0.767569	0.246968	3.10797	0.00188375	0.0632791	Entpd5
ENSMUSG00000018672.16	304.053	-0.813477	0.262205	-3.10244	0.00191931	0.0641459	Copz2
ENSMUSG00000027870.9	9001.39	0.751338	0.242199	3.10216	0.00192117	0.0641459	Hao2
ENSMUSG00000041845.12	879.676	1.08761	0.350614	3.10201	0.00192211	0.0641459	Rhod
ENSMUSG00000060152.15	916.557	-0.708593	0.228491	-3.10118	0.00192748	0.0641852	Pop5
ENSMUSG00000028972.12	16.6325	-2.72904	0.882286	-3.09315	0.00198043	0.0655431	Car6
ENSMUSG00000019997.12	591.669	-1.03026	0.333083	-3.09312	0.00198067	0.0655431	Ccn2
ENSMUSG00000002985.17	26110.6	-1.22968	0.397635	-3.09249	0.00198482	0.0655431	Apoe
ENSMUSG00000028737.16	1116.5	0.702919	0.227385	3.09132	0.00199267	0.0655431	Aldh4a1
ENSMUSG00000036550.17	5552.34	0.982009	0.317672	3.09127	0.00199305	0.0655431	Cnot1
ENSMUSG00000024228.13	355.053	0.656883	0.212548	3.09051	0.00199811	0.0655431	Nudt12
ENSMUSG00000028044.7	576.564	-0.809126	0.261879	-3.08969	0.00200363	0.0655431	Cks1b
ENSMUSG00000004814.11	43.5329	-1.80065	0.582841	-3.08943	0.00200538	0.0655431	Ccl24
ENSMUSG00000079003.4	1064.58	-0.460663	0.149119	-3.08923	0.00200677	0.0655431	Samd1
ENSMUSG00000030560.18	3666.72	-0.855634	0.277159	-3.08716	0.0020208	0.0656146	Ctsc
ENSMUSG00000049687.6	35.7215	-1.13765	0.368595	-3.08647	0.00202552	0.0656146	Pheta2
ENSMUSG00000041237.13	3014.01	0.486398	0.157607	3.08616	0.00202763	0.0656146	Pklr
ENSMUSG00000051228.6	39.6832	1.30986	0.424548	3.08531	0.00203343	0.0656146	Nyx
ENSMUSG00000057378.16	142.761	1.76236	0.571247	3.08511	0.00203474	0.0656146	Ryr3
ENSMUSG00000024397.15	396.361	-1.43015	0.463634	-3.08466	0.00203784	0.0656146	Aif1
ENSMUSG00000063727.4	197.834	-0.870758	0.282301	-3.0845	0.00203894	0.0656146	Tnfrsf11b
ENSMUSG00000041347.6	39.0343	-1.90467	0.617715	-3.0834	0.00204648	0.0656854	Bdkrb1
ENSMUSG00000003545.4	220.249	1.68508	0.546582	3.08293	0.00204972	0.0656854	Fosb
ENSMUSG00000040181.15	732.522	1.00805	0.32719	3.08093	0.00206352	0.0659897	Fmo1
ENSMUSG00000034390.17	2380.1	1.09579	0.355847	3.07939	0.00207425	0.0661944	Cmip
ENSMUSG00000041215.17	1084.23	0.630056	0.204716	3.07771	0.002086	0.0663864	Yeats2
ENSMUSG00000030148.16	229.109	-1.6774	0.545089	-3.07729	0.00208893	0.0663864	Clec4a2
ENSMUSG00000053182.12	171.456	0.920235	0.299324	3.07438	0.0021094	0.0668981	Cd200l1
ENSMUSG00000024727.10	3073.92	2.64513	0.86074	3.07309	0.00211854	0.0670046	Trpm6
ENSMUSG00000001942.9	704.918	0.523334	0.170319	3.07267	0.00212151	0.0670046	Siae
ENSMUSG00000079445.4	85.7002	-1.61155	0.524668	-3.07156	0.00212945	0.0670737	B3gnt7
ENSMUSG00000033287.18	2851.4	0.804752	0.262037	3.07114	0.00213245	0.0670737	Kctd17
ENSMUSG00000003420.9	5081.87	-0.685046	0.223214	-3.06902	0.00214765	0.0674134	Fcgrt
ENSMUSG00000078452.11	9.86959	-2.52495	0.82274	-3.06896	0.00214808	NA	Raet1d
ENSMUSG00000049598.10	28.5079	-1.28869	0.420646	-3.06359	0.00218699	0.0685079	Vsig8
ENSMUSG00000042680.9	302.781	1.10696	0.361952	3.05831	0.00222589	0.0695678	Garem1
ENSMUSG00000027875.13	76400.6	0.792922	0.259314	3.05777	0.00222991	0.0695678	Hmgcs2
ENSMUSG00000021185.17	625.358	0.563364	0.184285	3.05703	0.0022354	0.0695973	Dglucy
ENSMUSG00000050762.6	62.3527	-2.08867	0.684075	-3.05328	0.00226353	0.07033	Prss27
ENSMUSG00000002324.9	177.347	1.10591	0.362595	3.04998	0.00228853	0.070963	Rec8
ENSMUSG00000039096.11	702.548	1.25142	0.4105	3.04853	0.00229965	0.0711374	Rsad1
ENSMUSG00000040280.11	63.8536	-1.77537	0.582465	-3.04803	0.00230344	0.0711374	Ndufa4l2
ENSMUSG00000019647.17	1489.58	0.872246	0.286418	3.04536	0.002324	0.0716279	Sema6a
ENSMUSG00000029178.15	7570.43	0.560148	0.184064	3.04322	0.0023406	0.0718345	Klf3
ENSMUSG00000049470.14	2862.03	0.71228	0.234103	3.04259	0.00234553	0.0718345	Aff4
ENSMUSG00000024987.7	7.02457	-3.15944	1.0385	-3.04232	0.00234762	NA	Cyp26a1
ENSMUSG00000023349.15	244.115	-1.41092	0.463821	-3.04196	0.00235045	0.0718345	Clec4n
ENSMUSG00000037685.16	4710.41	0.34341	0.112894	3.04189	0.002351	0.0718345	Atp8a1
ENSMUSG00000091119.3	309.282	-1.13166	0.372076	-3.04148	0.00235415	0.0718345	Ccdc152
ENSMUSG00000085957.5	80.5238	0.985438	0.324256	3.03907	0.0023731	0.0721799	Syna
ENSMUSG00000026321.9	2379.75	0.385757	0.126963	3.03834	0.00237888	0.0721799	Tnfrsf11a
ENSMUSG00000058063.5	2948.4	0.420448	0.138406	3.03779	0.0023832	0.0721799	Trim31
ENSMUSG00000043501.6	283.512	-1.58886	0.523064	-3.0376	0.00238474	0.0721799	Lgals2
ENSMUSG00000090100.8	441.256	0.908204	0.299044	3.03702	0.00238929	0.0721799	Ttbk2
ENSMUSG00000001025.9	13552.6	-1.42773	0.470195	-3.03646	0.00239375	0.0721799	S100a6
ENSMUSG00000026473.17	9768.91	-0.448869	0.147928	-3.03437	0.00241036	0.0725382	Glul
ENSMUSG00000056737.15	3745.49	-1.07739	0.355162	-3.03352	0.0024172	0.0726012	Capg
ENSMUSG00000023147.18	325.662	-0.538483	0.177577	-3.03239	0.00242625	0.0727306	Get1
ENSMUSG00000021950.16	263.182	-1.30662	0.431062	-3.03115	0.00243622	0.0728867	Anxa8
ENSMUSG00000021226.8	375.528	0.639251	0.211069	3.02863	0.00245661	0.0733536	Acot2
ENSMUSG00000024109.19	35.6261	1.69681	0.560561	3.02699	0.00247003	0.0735669	Nrxn1
ENSMUSG00000042010.17	1368.2	0.906211	0.299442	3.02633	0.00247538	0.0735669	Acacb
ENSMUSG00000079293.13	311.229	-1.3462	0.44488	-3.02599	0.00247817	0.0735669	Clec7a
ENSMUSG00000024912.7	107.084	2.13164	0.704681	3.02497	0.00248657	0.0736735	Fosl1
ENSMUSG00000043460.8	85.6927	0.918078	0.303647	3.02351	0.00249862	0.0738878	Elfn2
ENSMUSG00000032087.12	10.9771	2.99097	0.989509	3.02268	0.00250545	0.0739469	Dscaml1
ENSMUSG00000021238.12	912.03	0.73416	0.243019	3.021	0.00251939	0.0742154	Aldh6a1
ENSMUSG00000035376.11	998.613	0.550473	0.182264	3.02019	0.00252612	0.0742709	Hacd2
ENSMUSG00000073676.5	3729.49	-0.84523	0.279998	-3.0187	0.00253863	0.0744957	Hspe1
ENSMUSG00000028991.16	1212.82	0.508798	0.168606	3.01767	0.00254726	0.074606	Mtor
ENSMUSG00000034449.8	4117.59	0.631787	0.209418	3.01687	0.00255397	0.0746598	Dhrs11
ENSMUSG00000031349.5	1000.28	0.703951	0.233392	3.01617	0.00255986	0.0746893	Nsdhl
ENSMUSG00000022902.9	32.7068	-4.17535	1.38551	-3.01359	0.00258172	0.0750419	Stfa2
ENSMUSG00000002289.17	289.5	-1.55526	0.516083	-3.01359	0.00258174	0.0750419	Angptl4
ENSMUSG00000006014.17	186.543	-1.88169	0.625041	-3.0105	0.00260819	0.0756603	Prg4
ENSMUSG00000025854.16	285.132	-1.21748	0.404485	-3.00995	0.00261289	0.0756603	Fam20c
ENSMUSG00000045639.15	662.378	0.511242	0.169914	3.00882	0.00262261	0.0757984	Zfp629
ENSMUSG00000035557.10	220.57	1.65596	0.550752	3.00672	0.00264085	0.0760682	Krt17
ENSMUSG00000021573.16	895.45	1.29436	0.430507	3.0066	0.00264188	0.0760682	Tppp
ENSMUSG00000021991.10	27.7173	1.67848	0.558444	3.00563	0.00265028	0.0761668	Cacna2d3
ENSMUSG00000032478.15	356.14	-0.499373	0.166179	-3.00503	0.00265557	0.076176	Nme6
ENSMUSG00000018012.12	329.936	-0.831445	0.276914	-3.00254	0.00267738	0.0766143	Rac3
ENSMUSG00000021892.15	663.791	0.701924	0.233807	3.00214	0.00268085	0.0766143	Sh3bp5
ENSMUSG00000078157.2	186.493	1.06143	0.353664	3.00124	0.00268882	0.0766983	Fem1al
ENSMUSG00000025823.10	4632.38	-0.346027	0.115318	-3.00062	0.00269428	0.0766983	Pdia4
ENSMUSG00000026928.15	123.372	-1.50085	0.50035	-2.9996	0.00270333	0.0766983	Card9
ENSMUSG00000021774.14	1114.39	-0.382353	0.12748	-2.99932	0.0027058	0.0766983	Ube2e1
ENSMUSG00000031647.11	488.804	1.28343	0.427955	2.99898	0.00270883	0.0766983	Mfap3l
ENSMUSG00000072889.10	804.376	-0.592118	0.197719	-2.99475	0.00274672	0.077435	Nfxl1
ENSMUSG00000028518.9	3894.05	0.617844	0.206353	2.99412	0.00275241	0.077435	Prkaa2
ENSMUSG00000052595.9	340.892	1.0679	0.356691	2.99392	0.00275422	0.077435	A1cf
ENSMUSG00000002477.6	961.265	-0.763482	0.255019	-2.99382	0.00275506	0.077435	Snrpd1
ENSMUSG00000032913.14	1074.09	0.46574	0.155763	2.99005	0.00278936	0.0781142	Lrig2
ENSMUSG00000003119.15	884.969	0.586444	0.196133	2.99004	0.00278943	0.0781142	Cdk12
ENSMUSG00000018401.18	2268.57	0.896437	0.299865	2.98947	0.00279466	0.0781179	Mtmr4
ENSMUSG00000025330.7	108.908	-1.82074	0.609681	-2.98638	0.00282304	0.0786771	Padi4
ENSMUSG00000002565.17	3795.78	0.826164	0.276663	2.98617	0.00282494	0.0786771	Scin
ENSMUSG00000018604.19	1193.63	0.856305	0.286904	2.98464	0.00283917	0.0789299	Tbx3
ENSMUSG00000055296.15	1948.69	0.578774	0.193992	2.9835	0.00284972	0.0790798	Tmem245
ENSMUSG00000005299.7	6651.62	0.809581	0.271551	2.98132	0.00287005	0.0794997	Letm1
ENSMUSG00000046329.15	1106.27	1.31127	0.440108	2.97943	0.00288784	0.0798484	Slc25a23
ENSMUSG00000022978.12	505.333	-0.888051	0.298174	-2.9783	0.00289856	0.0798689	Mis18a
ENSMUSG00000025877.15	292.724	-1.56162	0.524439	-2.9777	0.00290416	0.0798689	Hk3
ENSMUSG00000068874.14	74393.9	0.621198	0.208617	2.9777	0.00290423	0.0798689	Selenbp1
ENSMUSG00000030660.10	1432.25	0.84062	0.282453	2.97613	0.00291907	0.0800585	Pik3c2a
ENSMUSG00000037601.12	1596.26	-0.880695	0.296003	-2.97529	0.00292711	0.0800585	Nme1
ENSMUSG00000025758.11	379.979	-0.550288	0.184961	-2.97516	0.00292836	0.0800585	Plk4
ENSMUSG00000028599.11	1631.91	-0.793785	0.266839	-2.97478	0.00293203	0.0800585	Tnfrsf1b
ENSMUSG00000005951.14	575.807	0.734289	0.247022	2.97257	0.00295317	0.0804922	Shpk
ENSMUSG00000037379.8	794.515	-0.64128	0.215784	-2.97186	0.00296001	0.0805354	Spon2
ENSMUSG00000036856.5	485.516	-0.936603	0.315286	-2.97065	0.0029717	0.080707	Wnt4
ENSMUSG00000024538.9	293.353	-0.907877	0.305753	-2.96932	0.00298461	0.080707	Ppic
ENSMUSG00000040434.17	362.411	0.538623	0.181421	2.96892	0.0029885	0.080707	Large2
ENSMUSG00000038756.14	82.8277	0.797117	0.268504	2.96873	0.00299035	0.080707	Ttll6
ENSMUSG00000033161.11	70423.8	0.517418	0.174303	2.96849	0.00299266	0.080707	Atp1a1
ENSMUSG00000030272.16	955.462	-0.450054	0.15169	-2.96694	0.00300782	0.080901	Camk1
ENSMUSG00000026938.11	299.336	-0.984537	0.331923	-2.96616	0.0030154	0.080901	Fcna
ENSMUSG00000036160.14	1025.46	-0.429735	0.144886	-2.96602	0.00301676	0.080901	Surf6
ENSMUSG00000026797.17	726.397	-0.710664	0.239636	-2.96559	0.00302098	0.080901	Stxbp1
ENSMUSG00000035004.4	166.454	-1.54596	0.521807	-2.9627	0.00304953	0.0811956	Igsf6
ENSMUSG00000054702.15	655.064	0.690618	0.233125	2.96244	0.00305213	0.0811956	Ap1s3
ENSMUSG00000029817.12	2527.97	-0.646356	0.218188	-2.96237	0.00305276	0.0811956	Tra2a
ENSMUSG00000079507.11	1400	1.47932	0.499376	2.96233	0.00305318	0.0811956	H2-Q1
ENSMUSG00000030768.13	366.803	0.759713	0.25655	2.96126	0.00306383	0.0813376	Disp1
ENSMUSG00000096002.3	564.841	0.47447	0.160276	2.96032	0.00307316	0.0814441	Vmn2r53
ENSMUSG00000095788.7	40.1204	-2.15054	0.72689	-2.95855	0.00309094	0.0817737	Sirpb1a
ENSMUSG00000041440.19	300.975	0.834903	0.282299	2.95752	0.00310128	0.0819059	Gk5
ENSMUSG00000039458.16	1420.45	0.427248	0.144545	2.9558	0.00311857	0.0819886	Mtmr12
ENSMUSG00000041926.16	5214.68	-0.550724	0.186323	-2.95575	0.00311907	0.0819886	Rnpep
ENSMUSG00000034926.4	11403.7	0.743922	0.251733	2.9552	0.00312462	0.0819886	Dhcr24
ENSMUSG00000026980.16	1165.5	0.637957	0.215884	2.95509	0.00312582	0.0819886	Ly75
ENSMUSG00000027806.10	1295.01	0.906006	0.306745	2.95362	0.00314075	0.0822394	Tsc22d2
ENSMUSG00000021339.5	3134.76	0.584872	0.19826	2.95003	0.00317746	0.0828562	Mrs2
ENSMUSG00000025492.7	4892.64	-1.02271	0.346738	-2.94953	0.00318261	0.0828562	Ifitm3
ENSMUSG00000037161.15	53.4679	-1.2932	0.438483	-2.94926	0.00318539	0.0828562	Mgarp
ENSMUSG00000001555.11	506.442	-0.913687	0.309808	-2.9492	0.00318595	0.0828562	Fkbp10
ENSMUSG00000046352.8	775.353	0.452999	0.15364	2.94845	0.00319371	0.0829116	Gjb2
ENSMUSG00000026864.14	14647	-0.45729	0.155121	-2.94795	0.0031989	0.0829116	Hspa5
ENSMUSG00000047003.16	225.692	0.656741	0.22295	2.94569	0.00322238	0.0833062	Zfp41
ENSMUSG00000018678.14	732.014	0.711005	0.241417	2.94513	0.00322817	0.0833062	Sp2
ENSMUSG00000039005.14	203.39	-1.01364	0.3442	-2.94491	0.00323044	0.0833062	Tlr4
ENSMUSG00000039220.17	2931.61	0.525531	0.17875	2.94004	0.00328174	0.0844869	Ppp1r10
ENSMUSG00000034792.9	92.3282	-1.68631	0.573848	-2.93859	0.00329707	0.084671	Gna15
ENSMUSG00000048373.9	3498.4	0.573931	0.195326	2.93832	0.00329995	0.084671	Fgfbp1
ENSMUSG00000015656.18	48999.7	-0.51331	0.174792	-2.93669	0.00331731	0.0849742	Hspa8
ENSMUSG00000030218.3	954.305	-1.11824	0.381031	-2.93476	0.00333801	0.0853617	Mgp
ENSMUSG00000009112.5	1788.97	0.742538	0.253085	2.93395	0.00334676	0.0853728	Bcl2l13
ENSMUSG00000037012.19	5922.05	0.642686	0.219071	2.93369	0.00334959	0.0853728	Hk1
ENSMUSG00000027695.17	2964.42	0.553303	0.188696	2.93225	0.00336518	0.0854475	Pld1
ENSMUSG00000089762.4	259.448	-0.992276	0.338402	-2.93224	0.00336529	0.0854475	Ier5l
ENSMUSG00000045775.16	2962.36	1.00862	0.34402	2.93187	0.00336926	0.0854475	Slc16a5
ENSMUSG00000041859.11	1710.16	-0.728447	0.248589	-2.93032	0.0033861	0.0857327	Mcm3
ENSMUSG00000062421.14	637.182	-0.784468	0.267825	-2.92904	0.00340014	0.085946	Arf2
ENSMUSG00000024300.18	549.522	-1.23291	0.421304	-2.92641	0.00342902	0.0865333	Myo1f
ENSMUSG00000021025.9	4579.58	0.911735	0.311764	2.92443	0.00345083	0.0869404	Nfkbia
ENSMUSG00000025871.19	5615.27	0.52443	0.179461	2.92225	0.00347514	0.0874092	4833439L19Rik
ENSMUSG00000058498.13	27.8451	1.94996	0.667724	2.92031	0.00349687	0.0878117	Rnf207
ENSMUSG00000052512.18	965.353	0.830918	0.284743	2.91814	0.0035213	0.0882803	Nav2
ENSMUSG00000024966.10	3535	-0.451622	0.155111	-2.9116	0.00359585	0.0899224	Stip1
ENSMUSG00000061531.9	2161.49	0.615443	0.211393	2.91136	0.00359854	0.0899224	Tmem236
ENSMUSG00000029752.13	636.092	-0.649229	0.223096	-2.91008	0.00361335	0.0901299	Asns
ENSMUSG00000075707.7	15.7247	-3.09241	1.06282	-2.90962	0.0036187	0.0901299	Dio3
ENSMUSG00000073489.7	318.125	-1.32482	0.455414	-2.90905	0.00362534	0.0901299	Ifi204
ENSMUSG00000042712.11	1876.83	-0.784362	0.269706	-2.90821	0.00363501	0.0901299	Tceal9
ENSMUSG00000028542.18	679.792	0.648828	0.223127	2.90789	0.00363881	0.0901299	Slc6a9
ENSMUSG00000020608.8	1559.07	-0.628671	0.216237	-2.90732	0.00364539	0.0901299	Smc6
ENSMUSG00000034855.14	307.233	-2.10992	0.725783	-2.90709	0.00364803	0.0901299	Cxcl10
ENSMUSG00000022853.8	2127.88	0.931591	0.320801	2.90395	0.00368489	0.0908849	Ehhadh
ENSMUSG00000008090.15	1754.41	0.83217	0.286612	2.90348	0.00369046	0.0908849	Fgfrl1
ENSMUSG00000074994.7	633.253	0.65007	0.224054	2.9014	0.00371504	0.0913321	Qser1
ENSMUSG00000039137.19	741.947	0.638147	0.21998	2.90093	0.00372054	0.0913321	Whrn
ENSMUSG00000024697.5	213.994	-1.55819	0.537354	-2.89974	0.00373468	0.0915324	Gna14
ENSMUSG00000026825.18	532.222	1.16516	0.401894	2.89918	0.00374136	0.0915497	Dnm1
ENSMUSG00000024503.4	111.902	-2.18495	0.754137	-2.89729	0.00376406	0.0919584	Spink1
ENSMUSG00000020739.12	1144.88	-0.528877	0.182579	-2.89671	0.00377103	0.0919819	Nup85
ENSMUSG00000039270.10	385.936	0.850867	0.293808	2.89599	0.00377962	0.0920449	Megf9
ENSMUSG00000034652.13	235.163	-1.55273	0.53627	-2.89543	0.00378636	0.0920627	Cd300a
ENSMUSG00000027452.12	3494.06	0.657651	0.227201	2.89457	0.00379674	0.0921686	Acss1
ENSMUSG00000097221.2	129.916	1.90431	0.658137	2.89349	0.00380986	0.092341	1810049J17Rik
ENSMUSG00000048572.6	1824.36	1.58596	0.548385	2.89206	0.00382726	0.0924901	Tmem252
ENSMUSG00000037139.16	130.647	1.17035	0.404709	2.89183	0.00383006	0.0924901	Myom3
ENSMUSG00000056220.15	1020.64	-0.511002	0.176726	-2.8915	0.00383413	0.0924901	Pla2g4a
ENSMUSG00000025792.10	13366	0.566374	0.195942	2.89052	0.00384608	0.0926325	Slc25a10
ENSMUSG00000032220.11	5243.36	0.42025	0.145492	2.88848	0.00387103	0.0930871	Myo1e
ENSMUSG00000041073.11	526.962	1.10203	0.381657	2.88748	0.00388339	0.093238	Nacad
ENSMUSG00000020389.20	120.464	0.778479	0.269863	2.88471	0.00391769	0.0938436	Cdkl3
ENSMUSG00000033060.17	8582.05	0.873778	0.302976	2.88398	0.00392681	0.0938436	Lmo7
ENSMUSG00000071708.12	553.502	-0.50752	0.17598	-2.88397	0.003927	0.0938436	Sms
ENSMUSG00000045551.8	137.868	-2.13929	0.74234	-2.88182	0.00395391	0.0941693	Fpr1
ENSMUSG00000045404.17	54.5732	-1.82049	0.631777	-2.88154	0.00395738	0.0941693	Kcnk13
ENSMUSG00000054545.18	10537.7	0.585189	0.203091	2.8814	0.00395907	0.0941693	Ugt1a6a
ENSMUSG00000024019.19	1576.4	0.671689	0.233275	2.87939	0.00398448	0.0944088	Cmtr1
ENSMUSG00000023036.15	1197.68	-0.714061	0.248005	-2.87922	0.00398657	0.0944088	Pcdhgc4
ENSMUSG00000049881.15	320.34	-0.606586	0.210683	-2.87914	0.00398763	0.0944088	2810025M15Rik
ENSMUSG00000029810.16	6638.07	-0.73654	0.255936	-2.87783	0.00400426	0.0946564	Tmem176b
ENSMUSG00000055799.14	1294.11	0.711798	0.247454	2.87649	0.00402125	0.0946968	Tcf7l1
ENSMUSG00000020120.16	776.862	-1.51944	0.528313	-2.87602	0.00402729	0.0946968	Plek
ENSMUSG00000046733.8	7920.63	0.729081	0.253619	2.87471	0.00404395	0.0946968	Gprc5a
ENSMUSG00000037106.9	1317.82	0.593888	0.206611	2.87443	0.00404764	0.0946968	Fer1l6
ENSMUSG00000013698.13	1861.65	-0.616693	0.21455	-2.87435	0.00404858	0.0946968	Pea15a
ENSMUSG00000001128.8	1089.09	-1.44124	0.501467	-2.87404	0.00405253	0.0946968	Cfp
ENSMUSG00000025921.8	1486.62	-0.847744	0.294989	-2.87382	0.00405543	0.0946968	Rdh10
ENSMUSG00000027907.5	5270.01	-0.951793	0.331195	-2.87382	0.00405543	0.0946968	S100a11
ENSMUSG00000020077.15	1473.48	-1.50506	0.524039	-2.87204	0.00407826	0.0948971	Srgn
ENSMUSG00000091620.4	37.0118	1.21594	0.423395	2.87187	0.00408051	0.0948971	Vmn2r23
ENSMUSG00000022947.9	2822.65	0.84528	0.294347	2.87171	0.0040826	0.0948971	Cbr3
ENSMUSG00000028919.12	1433.32	0.75077	0.261591	2.87001	0.00410454	0.0952626	Arhgef19
ENSMUSG00000074457.11	4146.63	-1.0739	0.374296	-2.86913	0.00411602	0.0953845	S100a16
ENSMUSG00000026839.18	246.02	-1.06524	0.371702	-2.86585	0.00415894	0.0962336	Upp2
ENSMUSG00000024737.3	523.338	-1.23795	0.432114	-2.86487	0.00417179	0.096361	Slc15a3
ENSMUSG00000026872.19	636.949	-1.06566	0.372026	-2.86447	0.00417703	0.096361	Zeb2
ENSMUSG00000062017.16	18.2277	1.64767	0.575462	2.86322	0.00419365	0.0964263	Abca14
ENSMUSG00000025648.19	635.014	0.945949	0.330413	2.86293	0.00419747	0.0964263	Pfkfb4
ENSMUSG00000029265.5	1471.14	-0.468234	0.163556	-2.86283	0.00419874	0.0964263	Dr1
ENSMUSG00000003279.18	44.8857	0.988297	0.345399	2.86132	0.00421877	0.0967412	Dlgap1
ENSMUSG00000071562.7	14.8735	-3.93627	1.37725	-2.85806	0.00426246	0.0975969	Stfa1
ENSMUSG00000030655.16	2912.72	0.50129	0.175489	2.85653	0.00428294	0.0978348	Smg1
ENSMUSG00000063445.15	270.566	-0.526097	0.184186	-2.85634	0.00428562	0.0978348	Nmral1
ENSMUSG00000061838.8	8384.69	0.538395	0.188599	2.8547	0.00430769	0.098014	Suclg2
ENSMUSG00000062861.9	103.328	0.995647	0.348812	2.85439	0.00431195	0.098014	Zfp28
ENSMUSG00000023960.14	1140.13	0.695422	0.243671	2.85394	0.00431802	0.098014	Enpp5
ENSMUSG00000032180.12	394.847	-0.55021	0.192794	-2.85387	0.00431907	0.098014	Tmed1
ENSMUSG00000001227.13	377.07	-0.66973	0.234717	-2.85335	0.00432604	0.0980271	Sema6b
ENSMUSG00000032841.16	373.856	0.862373	0.302347	2.85226	0.00434093	0.0982191	Prr5l
ENSMUSG00000074115.6	3455.95	-1.52479	0.534789	-2.85119	0.00435559	0.0982926	Saa1
ENSMUSG00000022094.16	1711.92	0.811931	0.284785	2.85103	0.00435776	0.0982926	Slc39a14
ENSMUSG00000028793.16	3344.73	-0.642865	0.225518	-2.85062	0.00436343	0.0982926	Rnf19b
ENSMUSG00000026977.18	2622.94	0.433654	0.152184	2.84954	0.00437829	0.0984827	Marchf7
ENSMUSG00000031257.15	825.213	0.653447	0.229605	2.84596	0.00442782	0.0987749	Nox1
ENSMUSG00000018846.9	6910.61	0.4909	0.172497	2.84585	0.00442927	0.0987749	Pank3
ENSMUSG00000002992.18	120.874	-1.36253	0.478847	-2.84543	0.00443515	0.0987749	Apoc2
ENSMUSG00000056174.9	322.614	2.04158	0.717538	2.84525	0.0044376	0.0987749	Col8a2
ENSMUSG00000066406.17	4849.35	0.403205	0.141717	2.84513	0.00443928	0.0987749	Akap13
ENSMUSG00000090362.3	45.7942	1.07364	0.377381	2.84496	0.00444165	0.0987749	Vmn2r79
ENSMUSG00000004567.17	3326.53	0.608009	0.213731	2.84474	0.00444481	0.0987749	Mcoln1
ENSMUSG00000022221.15	1412.72	-0.818218	0.287628	-2.8447	0.00444528	0.0987749	Ripk3
ENSMUSG00000033799.11	397.027	0.968951	0.340651	2.84441	0.00444932	0.0987749	Tasor2
ENSMUSG00000036743.5	7.50232	-2.63854	0.928995	-2.84021	0.00450845	NA	Psma8
ENSMUSG00000003038.16	4157.3	-0.576626	0.203037	-2.84	0.00451134	0.099835	Hmgn2
ENSMUSG00000055333.15	54.6474	1.04345	0.367447	2.83971	0.0045154	0.099835	Fat2
ENSMUSG00000054469.15	2704.09	0.650756	0.229169	2.83963	0.00451662	0.099835	Lclat1
ENSMUSG00000028197.5	70.0504	-1.23587	0.435403	-2.83845	0.00453336	0.100048	Col24a1
ENSMUSG00000079014.5	23.4606	-1.96113	0.691052	-2.83788	0.00454136	0.100048	Serpina3i
ENSMUSG00000027612.8	15.2543	1.62703	0.57352	2.83693	0.00455499	0.100048	Mmp24
ENSMUSG00000032892.15	680.991	-0.657877	0.231901	-2.83689	0.00455553	0.100048	Rangrf
ENSMUSG00000022562.16	1358.96	0.508452	0.179244	2.83665	0.00455891	0.100048	Oplah
ENSMUSG00000021822.4	709.542	-0.843376	0.297402	-2.83581	0.00457096	0.100169	Plau
ENSMUSG00000047298.4	8.22014	2.87485	1.01417	2.83469	0.00458701	NA	Kcnv2
ENSMUSG00000047238.5	173.677	-0.50382	0.177839	-2.83301	0.00461113	0.100829	Mageh1
ENSMUSG00000053158.11	587.184	-1.12172	0.396057	-2.83222	0.00462259	0.100829	Fes
ENSMUSG00000017493.13	5940.57	-1.02926	0.363555	-2.8311	0.00463879	0.100829	Igfbp4
ENSMUSG00000037095.9	751.308	-1.51718	0.535923	-2.83098	0.00464062	0.100829	Lrg1
ENSMUSG00000056133.6	13.1282	2.47154	0.873203	2.83043	0.00464859	0.100829	Unc93a2
ENSMUSG00000031732.13	2104.57	0.84983	0.300282	2.83011	0.00465323	0.100829	Phlpp2
ENSMUSG00000030865.5	1771.29	0.788138	0.278504	2.8299	0.00465622	0.100829	Chp2
ENSMUSG00000028587.19	144.79	-0.640457	0.226319	-2.82989	0.00465647	0.100829	Orc1
ENSMUSG00000026390.8	244.034	-3.2492	1.14845	-2.82921	0.00466628	0.100829	Marco
ENSMUSG00000029082.18	360.996	-1.64177	0.580386	-2.82875	0.00467298	0.100829	Bst1
ENSMUSG00000031877.10	443.548	0.70483	0.249204	2.82832	0.00467926	0.100829	Ces2g
ENSMUSG00000045094.9	292.636	0.849339	0.300304	2.82827	0.00468009	0.100829	Arhgef37
ENSMUSG00000056749.8	427.355	-0.58347	0.206419	-2.82663	0.00470401	0.101084	Nfil3
ENSMUSG00000073412.7	162.714	-1.61359	0.570907	-2.82636	0.00470807	0.101084	Lst1
ENSMUSG00000040040.17	296.645	0.541489	0.191602	2.82611	0.00471169	0.101084	Ift88
ENSMUSG00000090626.10	932.805	0.745375	0.263809	2.82543	0.00472172	0.101127	Tex9
ENSMUSG00000087141.2	294.154	0.827028	0.292749	2.82504	0.00472751	0.101127	Plcxd2
ENSMUSG00000078451.6	28.7876	1.68652	0.597156	2.82424	0.00473922	0.101127	Ppil6
ENSMUSG00000038545.14	718.433	-0.822275	0.291187	-2.82388	0.00474466	0.101127	Cul7
ENSMUSG00000028042.16	11273	0.535392	0.189641	2.8232	0.00475474	0.101127	Zbtb7b
ENSMUSG00000026565.19	781.95	0.545041	0.193102	2.82255	0.0047643	0.101127	Pou2f1
ENSMUSG00000010021.14	66.5896	-1.0783	0.382041	-2.82248	0.0047654	0.101127	Kif19a
ENSMUSG00000073435.11	721.993	-0.762216	0.270067	-2.82232	0.00476769	0.101127	Nme3
ENSMUSG00000045545.9	80.7254	-1.84813	0.654969	-2.82171	0.00477682	0.101127	Krt14
ENSMUSG00000089929.2	308.474	-1.36861	0.485099	-2.8213	0.00478296	0.101127	Bcl2a1b
ENSMUSG00000074673.16	35.2741	1.74487	0.618513	2.82107	0.00478634	0.101127	Ttll9
ENSMUSG00000068762.12	546.906	0.498206	0.17688	2.81663	0.004853	0.102394	Gstm6
ENSMUSG00000005871.16	2349.57	0.33053	0.117408	2.81522	0.00487433	0.102531	Apc
ENSMUSG00000036832.6	113.652	1.18816	0.422054	2.81519	0.00487484	0.102531	Lpar3
ENSMUSG00000028444.18	96.0978	1.32333	0.47012	2.81488	0.00487958	0.102531	Cntfr
ENSMUSG00000036591.17	2307.29	0.568388	0.202111	2.81226	0.00491948	0.102912	Arhgap21
ENSMUSG00000022419.17	3096.09	0.442273	0.157278	2.81205	0.00492263	0.102912	Deptor
ENSMUSG00002076083.1	578.902	0.527031	0.187422	2.812	0.00492341	0.102912	Klhl17
ENSMUSG00000038034.16	1605.19	-0.613689	0.218245	-2.81193	0.00492458	0.102912	Igsf8
ENSMUSG00000022971.19	726.243	-0.571549	0.203433	-2.80952	0.00496153	0.103543	Ifnar2
ENSMUSG00000074403.3	21.1467	-1.81571	0.646906	-2.80676	0.00500417	0.104291	H3c13
ENSMUSG00000046908.6	93.8161	-1.76929	0.630706	-2.80525	0.0050278	0.104641	Ltb4r1
ENSMUSG00000021662.12	1171.7	0.639982	0.228229	2.80413	0.00504529	0.104863	Arhgef28
ENSMUSG00000035713.16	606.218	0.881583	0.314545	2.80272	0.00506736	0.105161	Usp35
ENSMUSG00000032575.17	3379.44	-0.590742	0.210803	-2.80234	0.00507337	0.105161	Manf
ENSMUSG00000008730.18	5660.49	0.361192	0.128946	2.80112	0.00509263	0.105247	Hipk1
ENSMUSG00000057729.13	79.1746	-1.70195	0.607625	-2.80099	0.00509464	0.105247	Prtn3
ENSMUSG00000038060.16	45.283	1.50289	0.536598	2.80077	0.00509814	0.105247	Dlec1
ENSMUSG00000046027.18	8705.61	0.774411	0.276618	2.79956	0.00511719	0.105498	Stard5
ENSMUSG00000044628.6	148.143	0.884415	0.316083	2.79804	0.00514136	0.10554	Rnf208
ENSMUSG00000042808.11	12511.6	-0.819631	0.292948	-2.79787	0.00514403	0.10554	Gpx2
ENSMUSG00000021214.15	105.104	-2.20711	0.788957	-2.7975	0.00514992	0.10554	Akr1c18
ENSMUSG00000039842.16	382.638	0.643014	0.229893	2.79701	0.0051578	0.10554	Mcph1
ENSMUSG00000031963.9	183.208	-0.991236	0.354421	-2.79678	0.00516154	0.10554	Bmper
ENSMUSG00000091563.10	2.85868	-4.94823	1.76939	-2.79657	0.0051648	NA	Gm8108
ENSMUSG00000030747.6	5224.39	-0.30328	0.108456	-2.79634	0.00516842	0.10554	Dgat2
ENSMUSG00000024411.12	1086.99	-1.63932	0.586324	-2.79594	0.00517497	0.10554	Aqp4
ENSMUSG00000053113.4	1400.34	-1.14281	0.40881	-2.79544	0.00518285	0.10554	Socs3
ENSMUSG00000013418.9	13759.6	0.910012	0.325547	2.79533	0.00518466	0.10554	B4galnt2
ENSMUSG00000022090.11	3083.27	0.708211	0.253374	2.79512	0.0051881	0.10554	Pdlim2
ENSMUSG00000049971.18	553.636	1.10412	0.395192	2.79389	0.00520784	0.105784	Glt1d1
ENSMUSG00000022237.18	65.8238	-1.39503	0.499394	-2.79344	0.00521503	0.105784	Ankrd33b
ENSMUSG00000000544.15	19638.1	0.532222	0.19055	2.79308	0.00522084	0.105784	Gpa33
ENSMUSG00000023088.18	1310	0.748881	0.268431	2.78985	0.00527329	0.106706	Abcc1
ENSMUSG00000033361.14	111.535	1.5133	0.542592	2.78902	0.00528677	0.106837	Prrg3
ENSMUSG00000033737.15	5.81606	3.29199	1.18054	2.78855	0.00529441	NA	Fndc3c1
ENSMUSG00000038473.15	114.288	1.42345	0.510526	2.78821	0.00530005	0.1069	Nos1ap
ENSMUSG00000028630.10	4876.75	0.656118	0.235338	2.78798	0.00530382	0.1069	Dyrk2
ENSMUSG00000027134.5	1468.43	-0.765952	0.274845	-2.78685	0.00532228	0.107069	Lpcat4
ENSMUSG00000054252.19	810.606	0.694436	0.249204	2.78661	0.0053262	0.107069	Fgfr3
ENSMUSG00000074521.11	252.147	-0.648347	0.232782	-2.7852	0.0053494	0.107395	Gm14327
ENSMUSG00000071072.13	3380.66	-0.370836	0.133212	-2.78382	0.00537234	0.107621	Ptges3
ENSMUSG00000035247.17	3547.32	0.408598	0.146796	2.78344	0.00537852	0.107621	Hectd1
ENSMUSG00000029865.5	63.7231	-4.40221	1.58171	-2.7832	0.00538263	0.107621	Sval1
ENSMUSG00000018796.14	1359.57	0.794307	0.285432	2.78283	0.00538877	0.107621	Acsl1
ENSMUSG00000006442.11	921.179	-0.640745	0.230348	-2.78164	0.00540855	0.107875	Srm
ENSMUSG00000068758.9	456.662	-0.971704	0.34948	-2.78043	0.00542866	0.108024	Il3ra
ENSMUSG00000022184.9	432.464	-0.758984	0.272982	-2.78035	0.00543011	0.108024	Fbxo4
ENSMUSG00000026480.13	846.476	-1.05113	0.378218	-2.77917	0.00544974	0.108233	Ncf2
ENSMUSG00000058900.7	144.723	0.566905	0.204005	2.77888	0.00545474	0.108233	Rsl1
ENSMUSG00000022463.9	8703.86	0.456052	0.164166	2.778	0.00546954	0.108386	Srebf2
ENSMUSG00000000204.17	1018.47	-1.25793	0.452964	-2.77712	0.00548431	0.108538	Slfn4
ENSMUSG00000024654.9	280.561	0.757147	0.272914	2.7743	0.00553201	0.109341	Asrgl1
ENSMUSG00000047044.8	528.366	-0.548887	0.198085	-2.77097	0.0055889	0.110323	D030056L22Rik
ENSMUSG00000037486.19	885.602	0.600835	0.216907	2.77001	0.00560545	0.110405	Asxl2
ENSMUSG00000022548.15	199.449	-1.34908	0.487051	-2.76989	0.00560747	0.110405	Apod
ENSMUSG00000025036.8	424.082	0.72577	0.26206	2.76948	0.00561467	0.110405	Sfxn2
ENSMUSG00000057113.14	7957.56	-0.715137	0.258321	-2.7684	0.00563317	0.110621	Npm1
ENSMUSG00000032254.11	846.194	-0.576194	0.208167	-2.76794	0.00564118	0.110621	Kif23
ENSMUSG00000052299.10	1123.4	0.351873	0.127145	2.76749	0.00564896	0.110621	Ltn1
ENSMUSG00000062638.12	3852.88	0.526826	0.1904	2.76694	0.0056586	0.110621	Btnl1
ENSMUSG00000034297.15	1927.26	0.61273	0.221483	2.76648	0.00566646	0.110621	Med13
ENSMUSG00000041477.15	454.082	0.615834	0.22264	2.76605	0.00567407	0.110621	Dcp1b
ENSMUSG00000033257.15	721.27	0.386726	0.139818	2.76592	0.00567621	0.110621	Ttll4
ENSMUSG00000050511.2	22.4238	1.59717	0.577687	2.76476	0.00569641	0.110742	Oprd1
ENSMUSG00000010830.9	420.845	-0.838498	0.303285	-2.76472	0.00569714	0.110742	Kdelr3
ENSMUSG00000028468.16	4362.07	0.469208	0.169739	2.76429	0.00570477	0.110742	Rgp1
ENSMUSG00000029821.16	2476.78	0.709907	0.256849	2.76391	0.00571135	0.110742	Gsdme
ENSMUSG00000027577.15	19.9142	2.34232	0.847983	2.76222	0.005741	0.111177	Chrna4
ENSMUSG00000036151.16	227.517	0.712479	0.258134	2.76012	0.00577807	0.111601	Tm6sf2
ENSMUSG00000028718.17	233.565	0.80668	0.292265	2.7601	0.00577845	0.111601	Stil
ENSMUSG00000095609.4	126.625	-1.93076	0.699616	-2.75974	0.00578476	0.111601	Gm21188
ENSMUSG00000014355.11	2469.86	0.519792	0.188442	2.75836	0.0058092	0.111824	Anapc1
ENSMUSG00000075602.11	3965.25	-1.09489	0.396948	-2.75826	0.00581094	0.111824	Ly6a
ENSMUSG00000024039.16	5394.91	0.584813	0.212078	2.75754	0.00582388	0.111933	Cbs
ENSMUSG00000031750.16	283.942	-1.36333	0.494537	-2.75678	0.0058374	0.111988	Il34
ENSMUSG00000050052.13	141.179	0.747408	0.271139	2.75655	0.0058414	0.111988	Tdrp
ENSMUSG00000074156.7	13.3249	1.8952	0.687901	2.75505	0.0058684	0.112297	Ces1h
ENSMUSG00000025277.15	2421.96	0.840891	0.305242	2.75483	0.00587219	0.112297	Abhd6
ENSMUSG00000091586.3	135.108	0.734445	0.266703	2.75379	0.00589092	0.112515	Cyp4f17
ENSMUSG00000064280.15	16.8035	1.90316	0.691237	2.75327	0.00590041	0.112556	Ccdc146
ENSMUSG00000022546.6	5351.77	0.814643	0.296084	2.75139	0.00593422	0.11306	Gpt
ENSMUSG00000055760.13	189.626	-0.565159	0.205464	-2.75064	0.00594785	0.113179	Gemin6
ENSMUSG00000005973.7	460.149	-0.976043	0.354946	-2.74984	0.00596252	0.113317	Rcn1
ENSMUSG00000047496.7	2331.34	0.748645	0.272329	2.74904	0.00597697	0.113451	Rnf152
ENSMUSG00000030492.17	19.8912	-1.47725	0.53747	-2.74852	0.00598643	0.11349	Slc7a9
ENSMUSG00000060572.18	146.775	-1.13606	0.413499	-2.74743	0.00600641	0.113728	Mfap2
ENSMUSG00000023915.6	3175.6	0.728223	0.265147	2.74649	0.00602364	0.113796	Tnfrsf21
ENSMUSG00000030077.12	149.336	-0.919375	0.334762	-2.74635	0.00602622	0.113796	Chl1
ENSMUSG00000035699.9	2782.57	0.778697	0.283592	2.74584	0.00603571	0.113796	Slc51a
ENSMUSG00000034192.6	697.087	-0.837106	0.304929	-2.74525	0.00604651	0.113796	Lsm3
ENSMUSG00000036019.9	823.853	0.458705	0.167093	2.74522	0.00604711	0.113796	Tmtc2
ENSMUSG00000000753.16	266.434	-1.05533	0.384637	-2.74369	0.00607529	0.114186	Serpinf1
ENSMUSG00000046805.11	2079.99	-0.995761	0.36301	-2.74307	0.00608685	0.114263	Mpeg1
ENSMUSG00000040212.13	624.278	-1.03436	0.377175	-2.7424	0.00609922	0.114292	Emp3
ENSMUSG00000056529.8	281.896	-1.17379	0.42805	-2.74218	0.00610335	0.114292	Ptafr
ENSMUSG00000032782.20	630.581	-0.493416	0.17997	-2.74166	0.00611292	0.114332	Cntrob
ENSMUSG00000038564.12	1037.42	-0.867274	0.31659	-2.73942	0.00615478	0.114791	Ift172
ENSMUSG00000014226.11	1412.54	-0.645591	0.235768	-2.73825	0.00617675	0.114791	Cacybp
ENSMUSG00000074796.11	51.8924	-1.87159	0.683564	-2.73799	0.00618158	0.114791	Slc4a11
ENSMUSG00000023912.11	107.928	0.79633	0.290845	2.73799	0.00618169	0.114791	Slc25a27
ENSMUSG00000028033.17	25.5817	1.68582	0.615735	2.73789	0.00618342	0.114791	Kcnq5
ENSMUSG00000062593.18	44.9554	-5.27065	1.92542	-2.7374	0.00619262	0.114791	Gm49339
ENSMUSG00000024969.16	6458.45	0.460855	0.16837	2.73715	0.00619733	0.114791	Mark2
ENSMUSG00000022265.8	5123.7	0.668419	0.244203	2.73715	0.0061974	0.114791	Ank
ENSMUSG00000022358.8	2229.53	0.472591	0.172803	2.73485	0.00624087	0.115456	Fbxo32
ENSMUSG00000031897.10	6598.7	-0.932245	0.340934	-2.73439	0.0062496	0.115478	Psmb10
ENSMUSG00000042331.14	1733.89	0.565676	0.206913	2.73388	0.00625934	0.115519	Specc1
ENSMUSG00000061111.9	984.884	-0.632831	0.231757	-2.73058	0.00632237	0.116411	Mcrip1
ENSMUSG00000035493.11	2485.3	-0.847614	0.310419	-2.73055	0.0063229	0.116411	Tgfbi
ENSMUSG00000047030.16	2803.5	0.541465	0.198367	2.72961	0.00634089	0.116602	Spata2
ENSMUSG00000039809.11	12.9262	3.14846	1.15373	2.72893	0.00635396	0.116629	Gabbr2
ENSMUSG00000055302.6	10133	-0.559288	0.204966	-2.72869	0.0063586	0.116629	Mrfap1
ENSMUSG00000063851.13	35.0659	-1.88926	0.692514	-2.72812	0.00636971	0.116629	Rnf183
ENSMUSG00000029166.15	2548.72	0.717694	0.263098	2.72786	0.00637472	0.116629	Mapre3
ENSMUSG00000078899.10	1661.56	-0.512265	0.187811	-2.72756	0.00638043	0.116629	Gm4631
ENSMUSG00000024087.5	147.264	-1.79128	0.656973	-2.72656	0.00639981	0.116844	Cyp1b1
ENSMUSG00000031609.4	783.208	-0.589548	0.216266	-2.72603	0.00641011	0.116893	Sap30
ENSMUSG00000063931.15	1397.78	-0.526248	0.193217	-2.72361	0.00645721	0.11761	Pepd
ENSMUSG00000090124.8	12830.4	0.740989	0.2721	2.72323	0.00646479	0.11761	Ugt1a7c
ENSMUSG00000103897.2	10.1881	3.21233	1.17986	2.72263	0.00647654	0.117684	Pcdhga8
ENSMUSG00000047728.14	344.069	-1.44696	0.531971	-2.72	0.00652821	0.11813	Ly6g2
ENSMUSG00000038453.18	79.5316	1.0009	0.368054	2.71944	0.00653934	0.11813	Srcin1
ENSMUSG00000021287.13	535.635	0.851846	0.313281	2.71911	0.00654575	0.11813	Xrcc3
ENSMUSG00000052632.17	1201.81	0.544831	0.200386	2.71891	0.00654983	0.11813	Asap2
ENSMUSG00000043157.9	70.8585	-1.51416	0.556916	-2.71883	0.00655125	0.11813	Arl11
ENSMUSG00000050359.8	1676.14	0.907329	0.333754	2.71855	0.00655681	0.11813	Sprr1a
ENSMUSG00000068748.8	81.9489	2.33581	0.859267	2.71838	0.00656029	0.11813	Ptprz1
ENSMUSG00000029372.8	19.6635	-1.72193	0.633469	-2.71825	0.00656275	0.11813	Ppbp
ENSMUSG00000029377.6	207.221	-0.949765	0.349475	-2.71769	0.00657398	0.118193	Ereg
ENSMUSG00000027605.19	2034.98	0.454673	0.167376	2.71648	0.006598	0.118402	Acss2
ENSMUSG00000102752.2	531.801	0.62973	0.231848	2.71613	0.00660504	0.118402	Gm7694
ENSMUSG00000069272.7	36.9232	-1.13494	0.417882	-2.71594	0.00660882	0.118402	H2ac8
ENSMUSG00000021032.14	132.389	1.72005	0.633687	2.71436	0.00664041	0.118415	Ngb
ENSMUSG00000020137.6	526.495	-0.665279	0.245188	-2.71334	0.00666092	0.118415	Thap2
ENSMUSG00000035910.16	12.7836	-2.52037	0.928951	-2.71313	0.00666504	0.118415	Dcdc2a
ENSMUSG00000032491.15	114.417	-0.697219	0.257004	-2.71288	0.00667019	0.118415	Nradd
ENSMUSG00000029553.11	43.0678	-1.9433	0.716411	-2.71255	0.00667672	0.118415	Tfec
ENSMUSG00000027624.21	2670.79	0.772597	0.284886	2.71195	0.00668879	0.118415	Epb41l1
ENSMUSG00000037887.12	545.347	0.526351	0.194092	2.71187	0.00669055	0.118415	Dusp8
ENSMUSG00000003810.15	6405.83	0.74578	0.275051	2.71142	0.00669949	0.118415	Mast2
ENSMUSG00000048001.8	23.1154	1.9273	0.710826	2.71135	0.00670092	0.118415	Hes5
ENSMUSG00000038526.15	26.085	1.8769	0.692287	2.71116	0.00670478	0.118415	Car14
ENSMUSG00000032062.4	359.676	-0.604441	0.222982	-2.71072	0.00671376	0.118415	2310030G06Rik
ENSMUSG00000059316.3	7038.56	0.682723	0.251879	2.71051	0.00671789	0.118415	Slc27a4
ENSMUSG00000070858.13	34.2843	-1.78306	0.65793	-2.71011	0.00672615	0.118415	Gm1673
ENSMUSG00000040097.17	1612.09	0.447508	0.165161	2.70953	0.00673796	0.118415	Flywch1
ENSMUSG00000044393.16	10895.8	0.470709	0.173741	2.70925	0.00674346	0.118415	Dsg2
ENSMUSG00000043461.14	6332.76	-0.753666	0.278198	-2.7091	0.00674657	0.118415	Sptssb
ENSMUSG00000054641.11	428.166	0.97096	0.358409	2.70908	0.00674691	0.118415	Mmrn1
ENSMUSG00000047021.15	60.7387	2.36185	0.871855	2.709	0.00674869	0.118415	Cfap65
ENSMUSG00000035215.10	957.352	-0.803178	0.296623	-2.70774	0.00677428	0.118728	Lsm7
ENSMUSG00000038007.15	483.356	0.476147	0.17594	2.70631	0.00680363	0.118902	Acer2
ENSMUSG00000030666.12	42.6234	1.23366	0.455863	2.7062	0.00680571	0.118902	Calcb
ENSMUSG00000022812.15	2526.9	0.371509	0.1373	2.70583	0.00681349	0.118902	Gsk3b
ENSMUSG00000001750.17	2812.05	-0.569197	0.210367	-2.70574	0.00681522	0.118902	Tcirg1
ENSMUSG00000055748.13	54275.8	-0.350895	0.129707	-2.70529	0.00682454	0.118929	Gsdmc4
ENSMUSG00000090223.3	184.589	1.96345	0.726199	2.70373	0.00685651	0.11935	Pcp4
ENSMUSG00000034371.10	1146.1	0.503077	0.186111	2.7031	0.00686954	0.119441	Tkfc
ENSMUSG00000028538.13	530.979	-0.681534	0.2523	-2.70128	0.00690732	0.119962	St3gal3
ENSMUSG00000028479.19	8495.61	-0.590843	0.218823	-2.7001	0.00693193	0.120253	Gne
ENSMUSG00000024810.17	531.146	-1.35433	0.501671	-2.69964	0.00694142	0.120281	Il33
ENSMUSG00000031103.13	2437.62	0.53499	0.198282	2.69813	0.00697296	0.120691	Elf4
ENSMUSG00000035069.4	2055.67	0.580707	0.215259	2.69772	0.00698162	0.120705	Oma1
ENSMUSG00000056271.14	7.51299	-2.58461	0.95815	-2.6975	0.00698631	NA	Lman1l
ENSMUSG00000026028.13	2751.77	0.622492	0.230808	2.69701	0.0069966	0.120827	Trak2
ENSMUSG00000024778.14	417.183	-0.795596	0.295075	-2.69625	0.00701254	0.120966	Fas
ENSMUSG00000037541.23	393.619	1.00082	0.371356	2.69505	0.00703791	0.121267	Shank2
ENSMUSG00000022676.8	65.0129	-1.07829	0.400225	-2.69422	0.00705541	0.121432	Snai2
ENSMUSG00000026019.16	426.42	-0.637676	0.236798	-2.69291	0.00708303	0.121771	Wdr12
ENSMUSG00000023367.15	4662.21	-0.707162	0.26269	-2.692	0.00710246	0.121968	Tmem176a
ENSMUSG00000052336.8	430.389	-1.00419	0.373169	-2.69099	0.00712406	0.122076	Cx3cr1
ENSMUSG00000032431.7	754.649	-0.568628	0.211311	-2.69096	0.00712471	0.122076	Crtap
ENSMUSG00000036815.18	148.871	1.47343	0.547675	2.69034	0.007138	0.122167	Dpp10
ENSMUSG00000022650.8	5485.42	-1.28826	0.479117	-2.68881	0.00717063	0.122589	Retnlb
ENSMUSG00000022848.9	2047.33	-0.566693	0.210892	-2.68712	0.00720705	0.123074	Slc49a4
ENSMUSG00000055150.16	40.5813	1.53811	0.572523	2.68655	0.00721943	0.123148	Zfp78
ENSMUSG00000024366.9	58.9659	-1.02747	0.382689	-2.68486	0.00725593	0.123633	Gfra3
ENSMUSG00000029592.12	714.778	0.550851	0.205286	2.68333	0.00728925	0.123901	Usp30
ENSMUSG00000025176.15	268.956	1.13646	0.423536	2.68327	0.00729051	0.123901	Hoga1
ENSMUSG00000024575.17	91.5907	1.67127	0.622963	2.68278	0.00730122	0.123901	Pde6a
ENSMUSG00000038664.17	1589.77	0.414377	0.154465	2.68266	0.00730399	0.123901	Herc1
ENSMUSG00000045441.6	187.379	1.12239	0.418757	2.68029	0.00735579	0.124396	Gprin3
ENSMUSG00000020733.4	19330.4	0.627664	0.234182	2.68024	0.00735699	0.124396	Nherf1
ENSMUSG00000058672.8	3775.01	0.776823	0.289836	2.68021	0.00735753	0.124396	Tubb2a
ENSMUSG00000042148.9	1417.31	0.46501	0.173591	2.67877	0.0073894	0.1247	Cox10
ENSMUSG00000036459.16	549.49	-0.38337	0.143122	-2.67863	0.00739232	0.1247	Wtip
ENSMUSG00000026979.17	2794.48	0.466936	0.174341	2.67829	0.00739994	0.1247	Psd4
ENSMUSG00000039202.13	16274.1	0.642589	0.240077	2.67659	0.00743756	0.125196	Abhd2
ENSMUSG00000023886.11	872.445	-0.677288	0.253138	-2.67557	0.00746033	0.125442	Smoc2
ENSMUSG00000021958.6	261.729	-0.465314	0.173941	-2.67512	0.00747016	0.125469	Pinx1
ENSMUSG00000037266.19	16737.1	-0.52655	0.196878	-2.67449	0.00748422	0.125568	Rsrp1
ENSMUSG00000017588.3	7.78266	-3.6901	1.38003	-2.67392	0.00749708	NA	Krt27
ENSMUSG00000020647.11	1596.22	0.6276	0.234716	2.67387	0.00749812	0.125663	Ncoa1
ENSMUSG00000054196.8	24.4843	-2.16028	0.808259	-2.67275	0.00752322	0.125946	Cthrc1
ENSMUSG00000053581.14	834.943	0.898467	0.336272	2.67185	0.00754353	0.126148	Zfand2a
ENSMUSG00000079164.11	253.723	1.02233	0.38278	2.67079	0.00756724	0.126407	Tlr5
ENSMUSG00000027248.14	17891.4	-0.49999	0.187248	-2.67019	0.00758075	0.126494	Pdia3
ENSMUSG00000038188.18	337.639	-0.737528	0.276337	-2.66894	0.0076091	0.126829	Scarf1
ENSMUSG00000062519.14	453.701	0.597037	0.223904	2.66649	0.0076648	0.127521	Zfp398
ENSMUSG00000006711.16	174.778	1.22829	0.460685	2.66622	0.00767095	0.127521	D130043K22Rik
ENSMUSG00000035431.5	57.6726	1.32429	0.49679	2.6657	0.00768276	0.127521	Sstr1
ENSMUSG00000029084.6	6724.85	-1.26097	0.473043	-2.66565	0.0076839	0.127521	Cd38
ENSMUSG00000046598.16	9587.54	0.604737	0.226951	2.66461	0.00770776	0.12777	Bdh1
ENSMUSG00000101031.3	395.618	-1.46925	0.551473	-2.66424	0.00771631	0.12777	Ms4a12
ENSMUSG00000072620.4	869.036	-1.33826	0.502369	-2.66391	0.00772393	0.12777	Slfn2
ENSMUSG00000004035.13	333.803	0.570851	0.214398	2.66258	0.00775448	0.127843	Gstm7
ENSMUSG00000000538.19	3870.05	0.497398	0.186815	2.66251	0.00775604	0.127843	Tom1l2
ENSMUSG00000033396.14	989.658	0.680935	0.255758	2.66242	0.00775807	0.127843	Spg11
ENSMUSG00000032514.12	55.3657	2.09121	0.785515	2.66221	0.00776293	0.127843	Ttc21a
ENSMUSG00000032656.15	330.869	0.693555	0.260548	2.6619	0.00777004	0.127843	Marchf3
ENSMUSG00000039952.16	6715.9	0.741558	0.278634	2.66141	0.00778152	0.127869	Dag1
ENSMUSG00000022401.13	611.91	0.504629	0.189631	2.66111	0.00778835	0.127869	Xpnpep3
ENSMUSG00000073608.5	15485.3	0.905636	0.340445	2.66016	0.00781041	0.128094	Gal3st2c
ENSMUSG00000063253.12	391.27	-0.514103	0.193292	-2.65972	0.0078206	0.128124	Scoc
ENSMUSG00000079355.6	230.821	1.28546	0.483935	2.65626	0.00790135	0.129252	Ackr4
ENSMUSG00000039652.17	207.443	0.780252	0.293776	2.65594	0.00790876	0.129252	Cpeb3
ENSMUSG00000022181.17	101.137	-1.45031	0.546247	-2.65504	0.00792984	0.129252	C6
ENSMUSG00000061589.15	2515.84	0.715067	0.269345	2.65483	0.00793474	0.129252	Dot1l
ENSMUSG00000005615.16	2979.69	0.620799	0.233854	2.65465	0.00793909	0.129252	Pcyt1a
ENSMUSG00000058755.4	146.76	-2.98078	1.12287	-2.65461	0.00794005	0.129252	Osm
ENSMUSG00000019338.14	1436.64	0.614492	0.231625	2.65296	0.00797888	0.129746	Zfp687
ENSMUSG00000026620.12	587.965	0.503333	0.189764	2.65242	0.00799174	0.129817	Mark1
ENSMUSG00000034154.16	1092.31	0.498169	0.187854	2.6519	0.00800412	0.12988	Ino80
ENSMUSG00000001482.16	910.301	0.712308	0.268753	2.65042	0.00803911	0.13031	Def8
ENSMUSG00000042292.19	1373.26	0.494252	0.186513	2.64996	0.00805006	0.130347	Mrtfa
ENSMUSG00000018442.14	1943.19	-0.686396	0.259091	-2.64925	0.00806711	0.130347	Derl2
ENSMUSG00000047824.14	2296.23	-0.377527	0.142507	-2.64919	0.00806847	0.130347	Pygo2
ENSMUSG00000109941.2	690.912	-1.17787	0.444665	-2.6489	0.00807542	0.130347	Exosc6
ENSMUSG00000066964.3	25.081	1.56203	0.590069	2.6472	0.00811621	0.130758	Tmem211
ENSMUSG00000059108.5	104.727	-1.97135	0.744714	-2.64713	0.00811793	0.130758	Ifitm6
ENSMUSG00000020108.5	2010.51	-0.596959	0.225653	-2.64547	0.00815783	0.131036	Ddit4
ENSMUSG00000021671.10	348.31	0.522315	0.197439	2.64546	0.00815811	0.131036	Poc5
ENSMUSG00000038084.17	2834.22	0.513193	0.194037	2.64482	0.00817335	0.131036	Opa1
ENSMUSG00000057719.12	1488.98	0.578069	0.218591	2.64452	0.00818065	0.131036	Sh3rf2
ENSMUSG00000045312.13	3701.37	0.553691	0.20939	2.6443	0.00818596	0.131036	Lhfpl2
ENSMUSG00000038642.11	12322.4	-0.704296	0.266347	-2.64428	0.00818656	0.131036	Ctss
ENSMUSG00000005682.10	1460.94	0.392237	0.148413	2.64287	0.00822059	0.13125	Pan2
ENSMUSG00000055447.20	2529.95	-0.82679	0.312853	-2.64274	0.00822377	0.13125	Cd47
ENSMUSG00000045671.18	1845.54	0.767236	0.290327	2.64266	0.00822564	0.13125	Spred2
ENSMUSG00000056752.17	20.5596	-1.75927	0.665852	-2.64213	0.00823862	0.131321	Dnah9
ENSMUSG00000056698.12	517.219	0.57536	0.217841	2.64119	0.00826142	0.131464	Elmod3
ENSMUSG00000020527.15	2189.93	0.913879	0.346033	2.64101	0.00826581	0.131464	Myo19
ENSMUSG00000079470.9	1957.53	0.985458	0.37318	2.6407	0.00827339	0.131464	Utp14b
ENSMUSG00000058818.14	667.758	-1.45555	0.551287	-2.64028	0.00828377	0.131472	Pirb
ENSMUSG00000038024.18	2087.37	0.417858	0.158281	2.63998	0.00829104	0.131472	Dennd4c
ENSMUSG00000038371.16	1697.18	0.733447	0.277974	2.63854	0.00832637	0.131875	Sbf2
ENSMUSG00000034218.17	264.166	0.880794	0.333856	2.63824	0.00833364	0.131875	Atm
ENSMUSG00000031799.11	4094.97	-0.565717	0.214535	-2.63694	0.00836568	0.132245	Tpm4
ENSMUSG00000019846.12	856.747	-0.754026	0.286015	-2.63631	0.00838125	0.132355	Lama4
ENSMUSG00000034312.16	1994.14	0.924668	0.350845	2.63555	0.00840022	0.132518	Iqsec1
ENSMUSG00000026580.17	129.771	-1.64066	0.622787	-2.63438	0.00842899	0.132657	Selp
ENSMUSG00000065947.1	6800.3	1.21857	0.462664	2.63382	0.0084431	0.132657	mt-Nd4l
ENSMUSG00000024292.16	3556.31	0.529335	0.200983	2.63373	0.00844515	0.132657	Cyp4f14
ENSMUSG00000035936.7	882.583	0.565498	0.21473	2.63353	0.0084502	0.132657	Aldh5a1
ENSMUSG00000026692.13	200.448	0.770047	0.292411	2.63345	0.00845234	0.132657	Fmo4
ENSMUSG00000025268.16	425.027	-0.547428	0.207905	-2.63306	0.00846183	0.13267	Maged2
ENSMUSG00000038301.16	508.107	-0.722472	0.274477	-2.63218	0.00848392	0.132776	Snx10
ENSMUSG00000007038.6	6952.69	0.611924	0.232505	2.63188	0.00849141	0.132776	Neu1
ENSMUSG00000023044.3	1238.78	0.358381	0.136192	2.63144	0.00850247	0.132776	Csad
ENSMUSG00000032854.13	232.09	1.92162	0.730431	2.6308	0.00851832	0.132776	Ugt8a
ENSMUSG00000040570.15	853.709	0.884748	0.336304	2.6308	0.00851848	0.132776	Rundc3b
ENSMUSG00000040325.17	1126.29	0.68413	0.260055	2.63071	0.0085206	0.132776	Dcaf1
ENSMUSG00000112237.2	108.374	-0.969458	0.368682	-2.62952	0.00855049	0.133106	D630033A02Rik
ENSMUSG00000023452.20	4697.69	0.723454	0.275334	2.62755	0.00860025	0.133686	Pisd
ENSMUSG00000034177.16	1058.23	0.813377	0.309664	2.62664	0.00862325	0.133686	Rnf43
ENSMUSG00000032475.16	821.723	-0.581263	0.221302	-2.62656	0.00862533	0.133686	Nck1
ENSMUSG00000071637.6	1664.89	-0.878697	0.334544	-2.62655	0.00862551	0.133686	Cebpd
ENSMUSG00000005882.19	1596.46	0.437045	0.166414	2.62624	0.00863333	0.133686	Uqcc1
ENSMUSG00000019832.6	1074.45	-0.743376	0.283092	-2.62592	0.00864159	0.133686	Rab32
ENSMUSG00000068299.12	269.454	0.546698	0.208221	2.62557	0.00865039	0.133686	Nat8f4
ENSMUSG00000003123.16	1142.85	0.52424	0.199689	2.62529	0.00865754	0.133686	Lipe
ENSMUSG00000033721.17	1460.61	0.597008	0.227437	2.62493	0.00866663	0.133691	Vav3
ENSMUSG00000050315.15	2642.68	1.55422	0.592208	2.62445	0.00867899	0.133747	Synpo2
ENSMUSG00000061536.14	669.917	0.532001	0.20282	2.62302	0.00871548	0.134096	Sec22c
ENSMUSG00000022048.9	816.555	-0.766246	0.292139	-2.62288	0.0087191	0.134096	Dpysl2
ENSMUSG00000026275.14	1319.39	0.556904	0.212446	2.62139	0.00875724	0.13416	Ppp1r7
ENSMUSG00000029575.18	877.604	0.488463	0.186352	2.62118	0.0087625	0.13416	Mmab
ENSMUSG00000024014.9	1812.59	-0.625793	0.23875	-2.62113	0.00876394	0.13416	Pim1
ENSMUSG00000037989.16	874.099	0.842416	0.32144	2.62076	0.0087734	0.13416	Wnk2
ENSMUSG00000042354.8	775.728	-0.380244	0.145094	-2.62067	0.00877582	0.13416	Gnl3
ENSMUSG00000062169.14	1785.17	-0.685088	0.261461	-2.62023	0.00878699	0.13416	Cnih4
ENSMUSG00000025782.13	442.194	0.526667	0.201015	2.62004	0.00879198	0.13416	Taf3
ENSMUSG00000050310.10	877.434	0.286419	0.109326	2.61987	0.00879634	0.13416	Rictor
ENSMUSG00000020914.18	3963.25	-0.387828	0.148046	-2.61965	0.00880212	0.13416	Top2a
ENSMUSG00000027340.16	4261.18	0.728945	0.278316	2.61913	0.00881552	0.134231	Slc23a2
ENSMUSG00000034612.8	501.615	0.963835	0.368076	2.61858	0.00882977	0.134314	Chst11
ENSMUSG00000044072.15	108.525	1.15399	0.440879	2.61747	0.00885845	0.134595	Eml6
ENSMUSG00000027109.17	2686.14	0.437432	0.167138	2.61719	0.0088658	0.134595	Sp3
ENSMUSG00000021871.20	262.448	5.08652	1.94412	2.61637	0.00888714	0.134785	Gm49342
ENSMUSG00000029616.10	3841.14	-0.700865	0.268009	-2.61508	0.00892073	0.135002	Erp29
ENSMUSG00000034271.17	210.459	-0.906645	0.346708	-2.61501	0.00892243	0.135002	Jdp2
ENSMUSG00000035441.15	9955.97	0.495138	0.189376	2.61458	0.00893376	0.135002	Myo1d
ENSMUSG00000018501.18	4233.31	0.636882	0.243599	2.61447	0.00893667	0.135002	Ncor1
ENSMUSG00000000782.17	427.012	1.40025	0.535648	2.61413	0.0089455	0.135002	Tcf7
ENSMUSG00000029804.18	702.27	0.583081	0.223102	2.61352	0.00896156	0.135063	Herc3
ENSMUSG00000030659.15	350.072	-0.646314	0.247317	-2.6133	0.00896718	0.135063	Nucb2
ENSMUSG00000009894.16	740.268	0.577903	0.221213	2.61243	0.00899012	0.135276	Snap47
ENSMUSG00000021326.14	1832.58	-0.414257	0.158595	-2.61205	0.00900015	0.135294	Trim27
ENSMUSG00000005893.15	674.592	1.07945	0.413367	2.61136	0.00901837	0.135435	Nr2c2
ENSMUSG00000005873.7	1743.53	-0.719662	0.275791	-2.60945	0.00906888	0.13606	Reep5
ENSMUSG00000027358.7	1586.01	0.758436	0.290696	2.60903	0.0090798	0.13609	Bmp2
ENSMUSG00000041372.11	375.549	0.878418	0.336833	2.60787	0.00911068	0.136331	B4galnt3
ENSMUSG00000026853.16	2491.3	0.526316	0.201852	2.60743	0.00912235	0.136331	Crat
ENSMUSG00000020027.19	1295.45	0.592536	0.227252	2.6074	0.00912329	0.136331	Socs2
ENSMUSG00000045091.5	6.08023	2.34624	0.899892	2.60724	0.00912752	NA	Aqp12
ENSMUSG00000056487.9	7.58948	2.73356	1.04848	2.60717	0.00912927	NA	Mettl7a2
ENSMUSG00000051726.7	601.195	1.43358	0.549875	2.60709	0.00913144	0.136331	Kcnf1
ENSMUSG00000037622.15	2813.95	0.542349	0.208076	2.60649	0.00914753	0.13637	Wdtc1
ENSMUSG00000037552.18	1504.21	0.672577	0.258057	2.60632	0.0091522	0.13637	Plekhg2
ENSMUSG00000028977.18	3317.78	0.780111	0.299353	2.60599	0.00916079	0.13637	Casz1
ENSMUSG00000037902.19	1390.43	-1.12784	0.432995	-2.60474	0.00919434	0.136737	Sirpa
ENSMUSG00000021905.15	977.284	-0.724072	0.278097	-2.60367	0.00922327	0.137034	Dph3
ENSMUSG00000079020.10	858.447	0.583616	0.224229	2.60277	0.00924738	0.137259	Slc45a4
ENSMUSG00000066682.12	65.459	-1.30891	0.502967	-2.60238	0.00925805	0.137284	Pilrb2
ENSMUSG00000056342.17	1217.17	0.563126	0.216449	2.60165	0.00927756	0.137288	Usp34
ENSMUSG00000031924.5	13437.5	0.443414	0.170438	2.60161	0.00927871	0.137288	Cyb5b
ENSMUSG00000005268.21	496.445	0.561928	0.216012	2.60137	0.00928521	0.137288	Prlr
ENSMUSG00000112449.2	1293.75	0.593656	0.228248	2.60093	0.00929723	0.137334	Srp54b
ENSMUSG00000059273.10	2340.99	0.632381	0.243287	2.59932	0.0093409	0.137684	Zc3h4
ENSMUSG00000021759.15	1227.86	0.669423	0.257566	2.59903	0.00934868	0.137684	Plpp1
ENSMUSG00000064080.13	1352.27	-0.96938	0.373003	-2.59885	0.00935359	0.137684	Fbln2
ENSMUSG00000075289.6	205.303	1.10223	0.424143	2.59873	0.0093569	0.137684	Carns1
ENSMUSG00000024222.18	5784.57	0.39317	0.151338	2.59797	0.0093777	0.137738	Fkbp5
ENSMUSG00000034842.17	431.409	1.3816	0.531851	2.59772	0.00938458	0.137738	Art3
ENSMUSG00000068740.15	234.737	0.90581	0.348709	2.59761	0.00938758	0.137738	Celsr2
ENSMUSG00000038203.23	119.85	1.32008	0.508411	2.59649	0.00941822	0.138056	Hoxa13
ENSMUSG00000020323.15	9.59495	-2.09443	0.806708	-2.59627	0.00942423	NA	Prss57
ENSMUSG00000045996.13	284.304	-0.694139	0.267405	-2.59583	0.00943616	0.138068	Polr2k
ENSMUSG00000066263.11	445.948	0.474768	0.182898	2.5958	0.00943707	0.138068	Or51k1
ENSMUSG00000104252.6	10.7989	-2.35834	0.909379	-2.59336	0.00950446	0.138756	Pcdha4
ENSMUSG00000009566.13	693.51	-0.442627	0.170692	-2.59313	0.00951068	0.138756	Fpgs
ENSMUSG00000056666.14	2615.89	0.73824	0.284693	2.59311	0.0095113	0.138756	Retsat
ENSMUSG00000029594.13	612.601	-0.567558	0.218954	-2.59213	0.00953826	0.13889	Rbm19
ENSMUSG00000026811.19	13045	-0.55833	0.215395	-2.59212	0.00953857	0.13889	St6galnac6
ENSMUSG00000015968.19	161.582	-0.585605	0.226003	-2.59113	0.00956603	0.139151	Cacna1d
ENSMUSG00000029176.14	1236.55	-0.622956	0.240473	-2.59055	0.00958228	0.139151	Anapc4
ENSMUSG00000005699.17	175.5	-0.57343	0.221359	-2.5905	0.00958378	0.139151	Pard6a
ENSMUSG00000026031.16	2405.96	-0.306642	0.118399	-2.5899	0.00960031	0.139212	Cflar
ENSMUSG00000051149.16	770.907	1.41697	0.547156	2.58969	0.00960616	0.139212	Adnp
ENSMUSG00000028108.17	2355.87	-0.7329	0.283074	-2.58907	0.00962347	0.139244	Ecm1
ENSMUSG00000025995.17	697.375	-0.674367	0.260478	-2.58896	0.00962654	0.139244	Wdr75
ENSMUSG00000021614.17	301.939	-1.0869	0.420065	-2.58746	0.00966877	0.139723	Vcan
ENSMUSG00000054385.15	78.6929	1.01322	0.391657	2.58699	0.00968175	0.139779	Ceacam2
ENSMUSG00000054499.10	3231.32	0.847126	0.327606	2.5858	0.00971523	0.14013	Dedd2
ENSMUSG00000038013.15	2284.36	0.464077	0.179501	2.58538	0.00972729	0.140172	Wipf2
ENSMUSG00000064363.1	95273.1	0.560119	0.216682	2.58498	0.0097385	0.140201	mt-Nd4
ENSMUSG00000055413.13	445.068	0.97878	0.37871	2.58451	0.00975162	0.140259	H2-Q5
ENSMUSG00000040407.19	2820.69	0.484212	0.187524	2.58213	0.00981928	0.141099	Akap9
ENSMUSG00000003604.15	942.781	-0.695705	0.269495	-2.58152	0.00983675	0.141218	Aven
ENSMUSG00000032010.16	1475.2	1.32588	0.513693	2.58108	0.00984909	0.141244	Usp2
ENSMUSG00000046688.15	1275.63	-0.923279	0.357786	-2.58054	0.00986468	0.141244	Tifa
ENSMUSG00000038543.14	82.2011	-1.13176	0.438585	-2.58048	0.00986625	0.141244	BC028528
ENSMUSG00000022754.7	75.0737	-1.13512	0.44007	-2.5794	0.00989716	0.141269	Tmem45a
ENSMUSG00000016194.15	205.213	-1.06289	0.412101	-2.5792	0.00990308	0.141269	Hsd11b1
ENSMUSG00000050296.15	3010.24	0.699097	0.271057	2.57916	0.0099042	0.141269	Abca12
ENSMUSG00000061751.17	1587.66	0.649258	0.251735	2.57913	0.00990488	0.141269	Kalrn
ENSMUSG00000031490.7	1225.65	-0.749804	0.290817	-2.57827	0.00992973	0.141319	Eif4ebp1
ENSMUSG00000004098.8	549.927	-0.924044	0.35845	-2.57789	0.00994067	0.141319	Col5a3
ENSMUSG00000098505.4	34.1142	1.09037	0.422984	2.57781	0.00994288	0.141319	Gm14496
ENSMUSG00000027405.17	2177.64	-0.422882	0.164052	-2.57773	0.00994525	0.141319	Nop56
ENSMUSG00000017754.14	1736.14	-0.884416	0.343235	-2.5767	0.00997474	0.141338	Pltp
ENSMUSG00000039835.17	1917.51	0.790226	0.306715	2.57641	0.00998308	0.141338	Nhsl1
ENSMUSG00000048779.6	399.516	-0.879113	0.341238	-2.57624	0.00998805	0.141338	P2ry6
ENSMUSG00000050144.14	1067.22	0.872673	0.338758	2.57609	0.00999238	0.141338	Slc25a44
ENSMUSG00000033578.8	124.622	1.10182	0.42771	2.57608	0.00999273	0.141338	Tmem35a
ENSMUSG00000046111.19	382.05	0.578952	0.224865	2.57467	0.0100337	0.141786	Cep295
ENSMUSG00000027580.18	3797.99	0.899289	0.34938	2.57396	0.0100543	0.141946	Helz2
ENSMUSG00000015829.14	9.59796	2.48586	0.966214	2.57278	0.0100885	NA	Tnr
ENSMUSG00000056962.12	1148.13	-0.39614	0.154033	-2.57178	0.0101176	0.142708	Jmjd6
ENSMUSG00000049037.9	250.804	-1.39502	0.542544	-2.57125	0.0101331	0.142795	Clec4a1
ENSMUSG00000020231.16	2229.6	0.461371	0.179511	2.57016	0.0101652	0.142891	Dip2a
ENSMUSG00000022204.10	1017.22	-0.69041	0.268651	-2.56991	0.0101725	0.142891	Ngdn
ENSMUSG00000024622.9	934.122	0.73142	0.284636	2.56967	0.0101795	0.142891	Hmgxb3
ENSMUSG00000034275.20	657.688	0.953862	0.371224	2.56951	0.0101844	0.142891	Igsf9b
ENSMUSG00000034109.16	2795.94	0.409413	0.159372	2.56892	0.0102015	0.142891	Golim4
ENSMUSG00000096054.4	851.219	1.16751	0.454481	2.56889	0.0102024	0.142891	Syne1
ENSMUSG00000020696.19	902.91	0.579868	0.225755	2.56857	0.0102118	0.142891	Rffl
ENSMUSG00000042306.12	1642.13	-1.0956	0.426619	-2.56809	0.0102259	0.142891	S100a14
ENSMUSG00000029673.20	2022.18	1.00142	0.39004	2.56749	0.0102438	0.142891	Auts2
ENSMUSG00000026456.19	735.218	-0.36092	0.140594	-2.5671	0.0102552	0.142891	Cyb5r1
ENSMUSG00000039252.12	209.364	-1.43013	0.557118	-2.56702	0.0102578	0.142891	Lgi2
ENSMUSG00000038900.18	942.771	-0.550972	0.214652	-2.56682	0.0102637	0.142891	Rpl12
ENSMUSG00000074300.5	1161.06	-0.663795	0.258641	-2.56648	0.0102737	0.142891	Smim31
ENSMUSG00000026414.15	93.354	1.382	0.538624	2.5658	0.0102939	0.142891	Tnnt2
ENSMUSG00000029923.5	294.219	-0.679682	0.264908	-2.56573	0.010296	0.142891	Rab19
ENSMUSG00000004637.16	419.281	0.69665	0.271548	2.56547	0.0103035	0.142891	Wwox
ENSMUSG00000024276.8	638.534	0.503056	0.196097	2.56534	0.0103075	0.142891	Zfp397
ENSMUSG00000031488.15	6029.95	0.717241	0.279594	2.56529	0.010309	0.142891	Rab11fip1
ENSMUSG00000009772.16	3622.68	0.70967	0.276673	2.56501	0.0103171	0.142891	Nuak2
ENSMUSG00000092470.2	33.83	1.14151	0.445152	2.56431	0.0103382	0.143054	Gm20518
ENSMUSG00000040809.11	200.138	-2.67046	1.0418	-2.56331	0.010368	0.143249	Chil3
ENSMUSG00000026094.15	2521.8	0.732009	0.285612	2.56294	0.0103789	0.143249	Stk17b
ENSMUSG00000038576.16	144.753	1.21289	0.473249	2.56289	0.0103803	0.143249	Susd4
ENSMUSG00000022286.17	1118.79	0.472242	0.184284	2.56258	0.0103898	0.14325	Grhl2
ENSMUSG00000063856.9	12050.1	-0.763121	0.297972	-2.56105	0.0104356	0.14366	Gpx1
ENSMUSG00000007850.17	7345.12	-0.500746	0.19553	-2.56096	0.0104382	0.14366	Hnrnph1
ENSMUSG00000027652.16	2213.47	0.430002	0.168062	2.55859	0.0105098	0.144321	Ralgapb
ENSMUSG00000026387.16	13.564	2.55968	1.00046	2.55851	0.0105122	0.144321	Sctr
ENSMUSG00000106918.4	1312.96	-0.695827	0.271974	-2.55843	0.0105146	0.144321	Mrpl33
ENSMUSG00000058638.15	1027.43	0.351376	0.137387	2.55756	0.0105409	0.144553	Zfp110
ENSMUSG00000024909.16	651.646	-0.824055	0.322425	-2.55581	0.0105942	0.145116	Efemp2
ENSMUSG00000046410.11	1389.76	-0.299206	0.117079	-2.55559	0.0106009	0.145116	Kcnk6
ENSMUSG00000041293.6	6.59121	-2.98828	1.16968	-2.55478	0.0106256	NA	Adgrf1
ENSMUSG00000032411.16	1718.71	0.592447	0.231971	2.55397	0.0106502	0.14566	Tfdp2
ENSMUSG00000108596.2	72.1204	-5.04174	1.97442	-2.55353	0.0106636	0.145714	Gm49368
ENSMUSG00000020447.6	12.6842	1.95505	0.76612	2.55189	0.0107141	0.146117	Npc1l1
ENSMUSG00000074754.5	240.995	-0.735565	0.288293	-2.55145	0.0107277	0.146117	Smim26
ENSMUSG00000066278.7	3451.19	0.643664	0.252284	2.55135	0.0107306	0.146117	Vps37b
ENSMUSG00000003283.16	599.978	-0.997696	0.391054	-2.5513	0.0107322	0.146117	Hck
ENSMUSG00000022575.6	4441.63	-0.487925	0.191267	-2.55102	0.0107408	0.146117	Gsdmd
ENSMUSG00000024922.3	1566.53	0.62439	0.244808	2.55053	0.0107559	0.146155	Ovol1
ENSMUSG00000031016.10	775.14	0.804554	0.315479	2.55026	0.0107643	0.146155	Wee1
ENSMUSG00000041459.16	6696.04	-0.473679	0.185764	-2.54989	0.0107755	0.146155	Tardbp
ENSMUSG00000005677.15	183.292	0.928989	0.364353	2.54969	0.0107818	0.146155	Nr1i3
ENSMUSG00000070323.12	5.12489	-3.55891	1.396	-2.54937	0.0107918	NA	Mmp27
ENSMUSG00000032297.12	303.62	0.792356	0.310856	2.54894	0.010805	0.14634	Celf6
ENSMUSG00000058057.6	22.3629	1.37061	0.537897	2.5481	0.0108313	0.146566	Mettl7a3
ENSMUSG00000020057.3	327.739	-1.08302	0.425147	-2.54741	0.0108526	0.146725	Dram1
ENSMUSG00000025006.19	539.063	1.39416	0.547447	2.54666	0.0108759	0.146911	Sorbs1
ENSMUSG00000026175.13	28021.9	0.409178	0.160721	2.54588	0.0109001	0.147109	Vil1
ENSMUSG00000028218.20	259.813	-0.435311	0.171091	-2.54433	0.0109487	0.147563	Cibar1
ENSMUSG00000029910.15	873.018	-0.554266	0.217855	-2.54419	0.010953	0.147563	Mad2l1
ENSMUSG00000028514.16	2037.98	0.565471	0.222287	2.54387	0.0109631	0.147568	Usp24
ENSMUSG00000027761.5	1633.74	0.479451	0.188525	2.54316	0.0109854	0.147656	Aadac
ENSMUSG00000028249.16	8006.75	-0.483105	0.18997	-2.54305	0.0109889	0.147656	Sdcbp
ENSMUSG00000030321.16	18.0984	1.37342	0.540266	2.54213	0.011018	0.147917	Efcab12
ENSMUSG00000021904.7	270.857	1.12756	0.443619	2.54173	0.0110305	0.147955	Sema3g
ENSMUSG00000029787.11	1194.38	0.318885	0.125479	2.54134	0.011043	0.147993	Avl9
ENSMUSG00000079484.13	361.973	-0.489856	0.192817	-2.54053	0.0110686	0.148088	Phyhd1
ENSMUSG00000027495.5	1107.4	0.310469	0.122222	2.54021	0.0110786	0.148088	Fam210b
ENSMUSG00000038844.11	1343.11	0.573265	0.225678	2.5402	0.0110791	0.148088	Kif16b
ENSMUSG00000002489.17	274.046	0.608186	0.239459	2.53983	0.0110905	0.148088	Tiam1
ENSMUSG00000033031.14	523.857	-0.643247	0.253335	-2.53911	0.0111134	0.148088	Cip2a
ENSMUSG00000016756.18	969.353	0.605752	0.238585	2.53894	0.011119	0.148088	Cmah
ENSMUSG00000037921.16	593.391	0.768527	0.302793	2.53812	0.0111449	0.148088	Ddx60
ENSMUSG00000090553.9	1416.8	-0.790625	0.311526	-2.53791	0.0111516	0.148088	Snrpe
ENSMUSG00000021242.10	5230.47	-0.659709	0.259953	-2.5378	0.0111552	0.148088	Npc2
ENSMUSG00000006471.19	744.669	0.791408	0.311849	2.53779	0.0111555	0.148088	Ndor1
ENSMUSG00000018412.17	1735.46	0.809701	0.319061	2.53776	0.0111564	0.148088	Kansl1
ENSMUSG00000022442.17	265.432	0.980168	0.386363	2.53691	0.0111837	0.148116	Ttll1
ENSMUSG00000033379.14	4973.11	-0.634825	0.250242	-2.53684	0.0111858	0.148116	Atp6v0b
ENSMUSG00000019782.11	1113.05	-0.627494	0.247358	-2.53679	0.0111875	0.148116	Rwdd1
ENSMUSG00000070645.6	9.48816	2.09977	0.827963	2.53606	0.0112106	NA	Ren1
ENSMUSG00000021470.20	590.178	0.468645	0.184813	2.53578	0.0112199	0.148416	Ercc6l2
ENSMUSG00000000730.14	20.0096	-1.95028	0.769199	-2.53547	0.0112297	0.148418	Dnmt3l
ENSMUSG00000051452.9	44.4804	1.48217	0.584728	2.5348	0.011251	0.148571	Gm11437
ENSMUSG00000025453.19	455.119	-0.473397	0.186821	-2.53396	0.0112783	0.148804	Nnt
ENSMUSG00000041961.15	289.944	0.69377	0.273846	2.53343	0.0112952	0.148898	Znrf3
ENSMUSG00000078783.2	7.75266	-3.05955	1.20767	-2.53343	0.0112952	NA	Sirpd
ENSMUSG00000027447.7	5520.81	-0.557933	0.220308	-2.53251	0.0113248	0.14916	Cst3
ENSMUSG00000041607.18	2034.69	0.470014	0.185614	2.53221	0.0113346	0.149161	Mbp
ENSMUSG00000055030.2	2.82289	-4.93596	1.94941	-2.53202	0.0113406	NA	Sprr2e
ENSMUSG00000036565.8	2572.19	0.611178	0.241495	2.5308	0.0113801	0.149631	Ttyh3
ENSMUSG00000025993.11	1397.42	-0.80642	0.318683	-2.53048	0.0113906	0.149641	Slc40a1
ENSMUSG00000029556.13	1089.08	0.822879	0.325261	2.52991	0.0114093	0.149758	Hnf1a
ENSMUSG00000109293.2	57.3107	1.29722	0.512978	2.52881	0.0114451	0.150099	Dcst2
ENSMUSG00000022055.8	103.694	1.46543	0.579669	2.52804	0.0114702	0.150139	Nefl
ENSMUSG00000017734.16	1493.23	-0.75965	0.300501	-2.52794	0.0114734	0.150139	Dbndd2
ENSMUSG00000034255.19	6233.5	0.468609	0.185381	2.52781	0.0114775	0.150139	Arhgap27
ENSMUSG00000040046.15	310.134	0.727702	0.287933	2.52733	0.0114934	0.150219	Tph1
ENSMUSG00000053846.6	1324.5	0.554873	0.219636	2.52633	0.011526	0.150398	Lipg
ENSMUSG00000063171.6	452.28	-0.790709	0.313059	-2.52575	0.0115452	0.150398	Rps4l
ENSMUSG00000058908.17	11.027	-1.99326	0.789188	-2.52571	0.0115465	0.150398	Pla2g2a
ENSMUSG00000022151.17	762.266	-0.684464	0.271027	-2.52545	0.0115552	0.150398	Ttc33
ENSMUSG00000059182.9	2297.05	-0.88979	0.352335	-2.52541	0.0115563	0.150398	Skap2
ENSMUSG00000039217.14	2461.72	-0.819515	0.324616	-2.52457	0.0115841	0.150594	Il18
ENSMUSG00000018593.14	8660.86	-0.801466	0.317519	-2.52415	0.0115978	0.150594	Sparc
ENSMUSG00000036091.9	39.79	1.17658	0.466148	2.52406	0.0116008	0.150594	Hyal3
ENSMUSG00000038217.14	368.165	0.917326	0.363527	2.5234	0.0116225	0.150711	Tlcd2
ENSMUSG00000020846.7	2654.22	-0.378687	0.150104	-2.52283	0.0116416	0.150711	Rflnb
ENSMUSG00000039476.14	33.918	-1.04026	0.412349	-2.52276	0.0116437	0.150711	Prrx2
ENSMUSG00000035842.11	360.828	0.618836	0.245317	2.5226	0.0116492	0.150711	Ddx11
ENSMUSG00000030213.13	1821.69	0.596218	0.236401	2.52206	0.011667	0.150719	Atf7ip
ENSMUSG00000026819.16	1338.2	0.642171	0.254662	2.52166	0.0116803	0.150719	Slc25a25
ENSMUSG00000040661.7	1168.96	0.392543	0.155685	2.5214	0.011689	0.150719	Rad54l2
ENSMUSG00000032850.17	62.8032	0.964623	0.382607	2.52119	0.011696	0.150719	Rnft2
ENSMUSG00000107476.5	241.585	0.736201	0.292016	2.5211	0.0116989	0.150719	Zfp862-ps
ENSMUSG00000033618.8	524.584	0.765684	0.303816	2.52022	0.0117281	0.150967	Map3k13
ENSMUSG00000017868.17	3147.27	0.765733	0.303955	2.51923	0.011761	0.151264	Sgk2
ENSMUSG00000033307.8	2806.3	-0.647637	0.257237	-2.51766	0.0118137	0.151814	Mif
ENSMUSG00000038894.8	1908.28	0.914132	0.363232	2.51666	0.0118472	0.152117	Irs2
ENSMUSG00000043811.6	151.406	0.906909	0.360479	2.51584	0.0118749	0.152344	Rtn4r
ENSMUSG00000042659.16	4142.88	0.738373	0.293564	2.51521	0.0118963	0.152492	Arrdc4
ENSMUSG00000025195.10	4764.14	0.734905	0.292325	2.514	0.0119372	0.152888	Dnmbp
ENSMUSG00000045709.13	7.92518	-1.88405	0.749458	-2.51389	0.0119409	NA	Smkr-ps
ENSMUSG00000027800.15	548.889	-0.588221	0.234066	-2.51305	0.0119692	0.153072	Tm4sf1
ENSMUSG00000051314.12	170.894	-0.718893	0.286081	-2.5129	0.0119744	0.153072	Ffar2
ENSMUSG00000030465.20	1090.46	0.654029	0.260312	2.51248	0.0119884	0.153072	Psd3
ENSMUSG00000045752.14	835.905	-0.551562	0.219536	-2.51239	0.0119915	0.153072	Tssc4
ENSMUSG00000026035.16	321.344	-0.746566	0.297269	-2.51141	0.0120249	0.153274	Ppil3
ENSMUSG00000026519.17	3880.2	0.282583	0.112535	2.51108	0.0120364	0.153274	Tmem63a
ENSMUSG00000025701.13	152.669	-0.942669	0.375409	-2.51105	0.0120374	0.153274	Alox5
ENSMUSG00000039985.15	792.964	-0.360549	0.143604	-2.51072	0.0120484	0.153286	Sinhcaf
ENSMUSG00000060716.8	3049.37	0.618009	0.246178	2.51042	0.0120588	0.15329	Plekhh1
ENSMUSG00000024097.12	3092.4	-0.415578	0.16561	-2.50938	0.0120942	0.15329	Srsf7
ENSMUSG00000079442.13	718.451	0.549842	0.219129	2.50922	0.0120999	0.15329	St6galnac4
ENSMUSG00000046402.11	812.206	-0.957923	0.381774	-2.50914	0.0121026	0.15329	Rbp1
ENSMUSG00000034394.15	124.016	-0.853757	0.340321	-2.50868	0.0121182	0.15329	Lif
ENSMUSG00000075296.6	550.463	0.66804	0.266293	2.50867	0.0121187	0.15329	Aldh3b2
ENSMUSG00000016528.11	4370.88	-0.378482	0.150872	-2.50864	0.0121198	0.15329	Mapkapk2
ENSMUSG00000044098.15	568.732	0.752184	0.299899	2.50813	0.0121374	0.15329	Rsbn1
ENSMUSG00000040761.17	1466.91	0.77113	0.307463	2.50804	0.0121404	0.15329	Spen
ENSMUSG00000020955.10	380.375	-0.736776	0.293794	-2.5078	0.0121487	0.15329	Ap4s1
ENSMUSG00000039210.17	1534.53	0.467939	0.186622	2.50742	0.0121617	0.153327	Gpatch2
ENSMUSG00000074570.15	39.1546	-1.24176	0.495485	-2.50615	0.0122052	0.15375	Cass4
ENSMUSG00000069769.14	1577.29	0.418781	0.167296	2.50323	0.0123064	0.154777	Msi2
ENSMUSG00000038295.15	26.9914	-1.37509	0.549408	-2.50285	0.0123197	0.154777	Atg9b
ENSMUSG00000058046.2	7.31426	2.19691	0.877763	2.50285	0.0123198	NA	4933430I17Rik
ENSMUSG00000028488.16	1206.74	0.364525	0.145652	2.50271	0.0123247	0.154777	Sh3gl2
ENSMUSG00000042759.13	247.558	-1.36195	0.544322	-2.5021	0.0123461	0.154777	Apobr
ENSMUSG00000027932.15	125.039	-0.676839	0.270534	-2.50187	0.0123541	0.154777	Slc27a3
ENSMUSG00000040599.14	633.864	-0.351704	0.140578	-2.50184	0.012355	0.154777	Mis12
ENSMUSG00000060181.7	1358.33	0.773968	0.309369	2.50177	0.0123575	0.154777	Slc35e3
ENSMUSG00000079362.6	29.6714	-6.48451	2.59327	-2.50052	0.0124013	0.155004	Gm43302
ENSMUSG00000021224.16	1878.52	0.607367	0.2429	2.50048	0.0124025	0.155004	Numb
ENSMUSG00000041471.10	148.586	0.578007	0.231176	2.50029	0.012409	0.155004	Shld2
ENSMUSG00000059824.13	826.894	0.893042	0.357204	2.50009	0.0124161	0.155004	Dbp
ENSMUSG00000055725.12	50.7927	0.809796	0.324006	2.49932	0.0124431	0.155214	Paqr3
ENSMUSG00000006179.10	73.8106	-1.22144	0.488863	-2.49852	0.0124712	0.155438	Prss16
ENSMUSG00000037098.19	942.797	0.537827	0.215294	2.49811	0.0124859	0.155495	Rab11fip3
ENSMUSG00000068606.7	41.3303	-1.96579	0.787022	-2.49776	0.0124981	0.155521	Gm4841
ENSMUSG00000013236.18	1918.9	0.899425	0.36034	2.49605	0.0125586	0.156064	Ptprs
ENSMUSG00000038151.14	572.151	0.465768	0.186628	2.4957	0.0125708	0.156064	Prdm1
ENSMUSG00000022801.14	1077.73	0.718174	0.287779	2.49558	0.0125752	0.156064	Lrch3
ENSMUSG00000001089.15	4049.73	0.64559	0.258768	2.49486	0.0126005	0.156064	Luzp1
ENSMUSG00000004655.6	2168.18	0.485366	0.19456	2.49468	0.0126071	0.156064	Aqp1
ENSMUSG00000031954.7	1620.5	-0.681684	0.27331	-2.49418	0.012625	0.156064	Cfdp1
ENSMUSG00000026640.13	1132.78	0.478976	0.192072	2.49373	0.0126408	0.156064	Plxna2
ENSMUSG00000029409.8	4.01377	-5.37911	2.15724	-2.49351	0.0126487	NA	U90926
ENSMUSG00000022329.16	540.749	-0.393377	0.157765	-2.49344	0.0126512	0.156064	Stk3
ENSMUSG00000071356.8	1357.04	-3.92486	1.57429	-2.4931	0.0126633	0.156064	Reg3b
ENSMUSG00000021567.16	250.668	1.24255	0.498439	2.49289	0.012671	0.156064	Nkd2
ENSMUSG00000028057.15	1357.9	-0.531396	0.213194	-2.49255	0.0126831	0.156064	Rit1
ENSMUSG00000026463.18	2377.81	1.39946	0.561473	2.49248	0.0126854	0.156064	Atp2b4
ENSMUSG00000005503.9	52.9885	0.852753	0.342158	2.49228	0.0126926	0.156064	Evx1
ENSMUSG00000030201.16	3637.38	0.354479	0.142234	2.49223	0.0126946	0.156064	Lrp6
ENSMUSG00000024925.12	1685.46	-0.693893	0.278423	-2.49222	0.0126946	0.156064	Rnaseh2c
ENSMUSG00000062352.16	447.244	-0.515587	0.206923	-2.49169	0.0127138	0.156175	Itgb1bp1
ENSMUSG00000048490.15	1915.05	0.508344	0.204085	2.49084	0.0127441	0.156422	Nrip1
ENSMUSG00000053930.14	9.5561	2.605	1.04588	2.49072	0.0127483	NA	Shisa6
ENSMUSG00000032501.10	2605.64	0.765016	0.307169	2.49054	0.012755	0.15643	Trib1
ENSMUSG00000033192.6	527.978	-0.7869	0.31603	-2.48996	0.0127759	0.156561	Lpcat2
ENSMUSG00000032997.17	1107.94	-0.53347	0.214276	-2.48964	0.0127872	0.156575	Chpf
ENSMUSG00000008373.17	1231.88	-0.435236	0.174851	-2.48919	0.0128036	0.156636	Prpf31
ENSMUSG00000029449.12	1412.89	0.683812	0.274741	2.48893	0.0128127	0.156636	Rhof
ENSMUSG00000028039.12	287.149	1.02416	0.411632	2.48804	0.012845	0.156757	Efna3
ENSMUSG00000035944.18	2483.6	0.392128	0.157617	2.48785	0.0128519	0.156757	Ttc38
ENSMUSG00000069729.15	1775.52	0.530623	0.213289	2.48781	0.0128533	0.156757	Arid1b
ENSMUSG00000024283.16	2401.82	0.714856	0.28745	2.48689	0.0128865	0.157037	Wac
ENSMUSG00000024365.10	5.23408	-2.88745	1.16118	-2.48665	0.0128951	NA	Cyp21a1
ENSMUSG00000029408.14	524.335	0.603529	0.242942	2.48425	0.0129824	0.158079	Abcb9
ENSMUSG00000060935.7	525.085	-0.533807	0.214951	-2.48339	0.0130137	0.158336	Tmem263
ENSMUSG00000079440.3	1848.35	1.07854	0.434371	2.483	0.013028	0.158383	Alpi
ENSMUSG00000026707.16	175.829	0.539653	0.217483	2.48136	0.0130882	0.158979	Nsun6
ENSMUSG00000032802.9	4996.12	0.380464	0.153345	2.4811	0.0130977	0.158979	Srxn1
ENSMUSG00000028464.17	11044.1	1.19546	0.48192	2.48062	0.0131156	0.159069	Tpm2
ENSMUSG00000001173.16	773.429	0.42655	0.17199	2.48008	0.0131353	0.159136	Ocrl
ENSMUSG00000020456.18	12712	0.431853	0.174141	2.4799	0.0131419	0.159136	Ogdh
ENSMUSG00000020581.12	6672.47	-0.760191	0.306593	-2.47948	0.0131575	0.159199	Agr2
ENSMUSG00000021365.16	3092.2	0.452416	0.182494	2.47907	0.0131725	0.159208	Nedd9
ENSMUSG00000004562.17	626.785	-0.607473	0.245058	-2.4789	0.013179	0.159208	Arhgef40
ENSMUSG00000038628.9	1089.51	-0.512114	0.206642	-2.47827	0.0132023	0.159317	Polr3k
ENSMUSG00000015243.5	832.437	-0.762594	0.307826	-2.47735	0.0132361	0.159317	Abca1
ENSMUSG00000026858.19	1326.06	0.445491	0.17984	2.47716	0.0132432	0.159317	Miga2
ENSMUSG00000019539.12	1345.09	-0.754274	0.304493	-2.47715	0.0132437	0.159317	Rcn3
ENSMUSG00000025613.14	5785.52	-0.459459	0.185484	-2.47708	0.0132462	0.159317	Cct8
ENSMUSG00000071054.13	4998.48	-0.599399	0.241989	-2.47697	0.0132504	0.159317	Safb
ENSMUSG00000026435.16	536.253	-0.732004	0.295622	-2.47615	0.0132808	0.159558	Slc45a3
ENSMUSG00000009628.15	50.0094	2.00866	0.81136	2.47567	0.0132985	0.159619	Tex15
ENSMUSG00000020019.5	560.542	0.562103	0.227086	2.47529	0.0133129	0.159619	Ntn4
ENSMUSG00000020434.5	99.716	0.778485	0.314539	2.475	0.0133236	0.159619	4921536K21Rik
ENSMUSG00000022533.15	4018.54	0.338451	0.136778	2.47445	0.0133441	0.159619	Atp13a3
ENSMUSG00000053695.4	13.6749	-1.88524	0.761935	-2.47428	0.0133506	0.159619	Defb37
ENSMUSG00000113836.2	34.2781	1.71688	0.693922	2.47417	0.0133545	0.159619	Gm3325
ENSMUSG00000066684.11	77.088	-1.4474	0.585033	-2.47406	0.0133589	0.159619	Pilrb1
ENSMUSG00000033703.10	1721.22	0.416827	0.168547	2.47307	0.0133958	0.159935	Fcsk
ENSMUSG00000032508.9	1441.42	-0.5063	0.204766	-2.47258	0.0134141	0.160029	Myd88
ENSMUSG00000001763.15	269.745	0.697046	0.281981	2.47196	0.0134375	0.160182	Tspan33
ENSMUSG00000019975.13	338.805	-0.597702	0.24182	-2.47168	0.0134478	0.160182	Ikbip
ENSMUSG00000060206.12	727.102	1.03285	0.41804	2.47069	0.0134854	0.160505	Zfp462
ENSMUSG00000038583.14	126.054	1.87454	0.75881	2.47037	0.0134974	0.160521	Pln
ENSMUSG00000057123.15	499.006	1.51936	0.615186	2.46976	0.0135204	0.160521	Gja5
ENSMUSG00000039145.17	2073.55	0.646155	0.261657	2.46947	0.0135314	0.160521	Camk1d
ENSMUSG00000042195.10	487.62	0.604206	0.244685	2.46932	0.0135369	0.160521	Slc35f2
ENSMUSG00000022026.8	10.0974	-2.56648	1.03937	-2.46926	0.0135392	0.160521	Olfm4
ENSMUSG00000047557.3	506.3	-0.914135	0.370254	-2.46894	0.0135512	0.160539	Lxn
ENSMUSG00000021589.14	396.571	0.569302	0.230802	2.46662	0.0136394	0.16146	Rhobtb3
ENSMUSG00000023079.15	2972.17	0.400565	0.162448	2.46581	0.0136704	0.161701	Gtf2ird1
ENSMUSG00000009248.7	432.02	0.406376	0.164852	2.46509	0.0136978	0.1619	Ascl2
ENSMUSG00000031364.3	15.0789	1.62995	0.66138	2.46447	0.0137215	0.161962	Grpr
ENSMUSG00000023004.9	15013.3	-0.376379	0.152726	-2.4644	0.0137242	0.161962	Tuba1b
ENSMUSG00000044359.2	38.9969	1.64634	0.668136	2.46408	0.0137364	0.161981	P2ry4
ENSMUSG00000015944.10	525.062	0.637577	0.258828	2.46333	0.0137655	0.162098	Castor2
ENSMUSG00000036501.8	500.981	0.599785	0.243491	2.46327	0.0137675	0.162098	Fam13b
ENSMUSG00000048856.10	159.367	0.511674	0.207744	2.463	0.013778	0.162098	Slc25a47
ENSMUSG00000045252.12	1179.81	0.379364	0.154043	2.46271	0.0137891	0.162104	Zfp574
ENSMUSG00000026317.8	983.822	0.866799	0.352015	2.46239	0.0138014	0.162125	Cln8
ENSMUSG00000041997.17	2317.4	0.285142	0.115844	2.46143	0.0138383	0.162351	Tlk1
ENSMUSG00000028729.16	1591.22	-0.547084	0.222271	-2.46134	0.0138419	0.162351	Ebna1bp2
ENSMUSG00000030324.9	6.52823	-2.60006	1.05653	-2.46094	0.0138572	NA	Rho
ENSMUSG00000031391.19	3949.13	0.646632	0.262798	2.46056	0.0138719	0.162578	L1cam
ENSMUSG00000050105.6	169.639	-0.86664	0.352326	-2.45977	0.0139026	0.162693	Fam110d
ENSMUSG00000051977.17	211.106	0.732537	0.297813	2.45972	0.0139047	0.162693	Prdm9
ENSMUSG00000053950.11	778.282	0.415297	0.168855	2.45949	0.0139136	0.162693	Adnp2
ENSMUSG00000019841.16	762.954	0.476393	0.193749	2.45882	0.0139396	0.162726	Rev3l
ENSMUSG00000006218.5	24.8114	1.9827	0.806434	2.4586	0.0139481	0.162726	Fam131c
ENSMUSG00000042677.8	1714.36	0.644447	0.26212	2.45859	0.0139482	0.162726	Zc3h12a
ENSMUSG00000046862.15	461.929	0.379277	0.15436	2.45709	0.0140067	0.163243	Pramel12
ENSMUSG00000030474.10	143.005	-1.43708	0.584923	-2.45687	0.0140153	0.163243	Siglece
ENSMUSG00000019996.18	3742.33	0.460919	0.187633	2.45649	0.01403	0.163243	Map7
ENSMUSG00000050954.16	193.531	0.853757	0.347596	2.45618	0.0140423	0.163243	Zfp169
ENSMUSG00000005683.9	11909.8	0.354271	0.144242	2.45609	0.0140458	0.163243	Cs
ENSMUSG00000034957.11	4296.68	-0.463374	0.18869	-2.45574	0.0140593	0.163276	Cebpa
ENSMUSG00000030117.6	35.6062	-1.84261	0.750473	-2.45527	0.014078	0.163345	Gdf3
ENSMUSG00000024742.16	1189.73	-0.455551	0.185578	-2.45477	0.0140976	0.163345	Fen1
ENSMUSG00000041164.16	4333.67	0.50472	0.205611	2.45474	0.0140987	0.163345	Zmiz2
ENSMUSG00000060126.15	35023.6	-0.759432	0.309422	-2.45436	0.0141136	0.163345	Tpt1
ENSMUSG00000036894.4	937.743	0.625571	0.2549	2.45418	0.0141206	0.163345	Rap2b
ENSMUSG00000067071.9	1405.36	-0.613379	0.249955	-2.45396	0.0141293	0.163345	Hes6
ENSMUSG00000042750.8	87.0125	-0.764698	0.311734	-2.45305	0.0141653	0.163515	Bex2
ENSMUSG00000064325.5	347.83	-0.814123	0.331902	-2.4529	0.014171	0.163515	Hhip
ENSMUSG00000067818.7	11364.2	1.16682	0.475733	2.45268	0.0141796	0.163515	Myl9
ENSMUSG00000019461.13	1144.77	-0.390446	0.159224	-2.45218	0.0141993	0.163515	Plscr3
ENSMUSG00000030990.19	2041.36	0.350859	0.143087	2.45207	0.0142036	0.163515	Pgap2
ENSMUSG00000040283.15	47.9346	1.14058	0.4652	2.45181	0.0142139	0.163515	Btnl9
ENSMUSG00000034320.15	20046.8	0.599201	0.244403	2.45169	0.0142187	0.163515	Slc26a2
ENSMUSG00000078881.11	43.2914	-2.56785	1.04756	-2.45128	0.014235	0.163579	Gm14434
ENSMUSG00000055116.9	1192.35	0.343983	0.140355	2.45081	0.0142534	0.163621	Arntl
ENSMUSG00000032788.16	1245.52	0.733494	0.299306	2.45065	0.01426	0.163621	Pdxk
ENSMUSG00000090369.4	9.66473	2.71534	1.10834	2.44992	0.0142886	NA	4933411K16Rik
ENSMUSG00000032525.16	2581.22	0.569797	0.232625	2.44942	0.0143086	0.1638	Nktr
ENSMUSG00000028467.16	1109.08	0.452699	0.184828	2.44929	0.0143137	0.1638	Gba2
ENSMUSG00000073409.13	1729.37	0.822288	0.335792	2.4488	0.0143332	0.1638	H2-Q6
ENSMUSG00000028333.11	5416.54	-0.623678	0.25469	-2.44877	0.0143344	0.1638	Anp32b
ENSMUSG00000030732.14	90.9529	-1.28324	0.524035	-2.44877	0.0143346	0.1638	Chrdl2
ENSMUSG00000031209.15	4276.45	0.389105	0.158907	2.44864	0.0143397	0.1638	Heph
ENSMUSG00000092618.3	1899.25	0.973473	0.397945	2.44625	0.014435	0.164766	Btnl6
ENSMUSG00000029213.12	1026.41	-0.751232	0.307247	-2.44504	0.0144835	0.165108	Commd8
ENSMUSG00000113786.2	14.4496	-7.06855	2.89135	-2.44472	0.0144965	0.165108	Gm49384
ENSMUSG00000021097.16	9607.69	0.449006	0.183665	2.4447	0.0144973	0.165108	Clmn
ENSMUSG00000027940.19	16472	-0.385309	0.157646	-2.44413	0.0145201	0.165244	Tpm3
ENSMUSG00000059474.14	862.331	0.39838	0.163052	2.44327	0.0145548	0.165517	Mbtd1
ENSMUSG00000068614.8	64.5368	-0.921806	0.377329	-2.44298	0.0145667	0.165529	Actc1
ENSMUSG00000032363.16	131.558	-0.776795	0.318119	-2.44184	0.0146126	0.165927	Adamts7
ENSMUSG00000035930.10	918.752	0.449421	0.184123	2.44087	0.0146521	0.166252	Chst4
ENSMUSG00000040690.16	1083.59	-0.691212	0.283275	-2.44007	0.0146843	0.166456	Col16a1
ENSMUSG00000036123.9	2254.94	2.54929	1.04492	2.43969	0.0146998	0.166456	Slc9a3
ENSMUSG00000048827.13	14.1453	1.29929	0.532577	2.43962	0.0147026	0.166456	Pkd1l3
ENSMUSG00000069601.15	3750.78	1.0591	0.434204	2.43918	0.0147207	0.166537	Ank3
ENSMUSG00000024327.17	5380.6	-0.345889	0.141827	-2.43881	0.0147359	0.166586	Slc39a7
ENSMUSG00000079184.11	458.413	-0.519949	0.213224	-2.43852	0.0147477	0.166597	Mphosph8
ENSMUSG00000015854.8	53.318	-2.13594	0.87613	-2.43793	0.0147718	0.166746	Cd5l
ENSMUSG00000062760.12	343.121	2.69351	1.10512	2.4373	0.0147974	0.166912	Shisal1
ENSMUSG00000034573.15	388.931	0.950386	0.390091	2.43632	0.0148376	0.167132	Ptpn13
ENSMUSG00000025272.17	42.5432	-0.830689	0.340965	-2.43629	0.0148387	0.167132	Tro
ENSMUSG00000118672.1	2675.62	0.408359	0.167661	2.43563	0.014866	0.167316	Muc4
ENSMUSG00000031430.9	137.442	-0.794718	0.326339	-2.43525	0.0148814	0.167367	Vsig1
ENSMUSG00000025265.15	168.812	1.13588	0.466544	2.43468	0.014905	0.167509	Fgd1
ENSMUSG00000035173.15	1993.65	0.488504	0.200724	2.43372	0.0149446	0.167831	Ccdc186
ENSMUSG00000003378.10	755.159	0.604933	0.248624	2.43313	0.014969	0.167854	Grik5
ENSMUSG00000024556.5	8364.18	0.371185	0.152568	2.43291	0.014978	0.167854	Me2
ENSMUSG00000030357.11	10868.8	-0.426549	0.175327	-2.43287	0.0149795	0.167854	Fkbp4
ENSMUSG00000004842.19	30.3514	-1.06879	0.439445	-2.43214	0.0150099	0.168072	Pou1f1
ENSMUSG00000066571.14	688.044	1.09773	0.451526	2.43115	0.0150508	0.168369	Garre1
ENSMUSG00000032915.7	50.0722	-1.42128	0.584655	-2.43097	0.0150584	0.168369	Adgre4
ENSMUSG00000045349.16	24.4961	-1.10636	0.455164	-2.43068	0.0150707	0.168383	Sh2d5
ENSMUSG00000056293.13	50696	-0.340668	0.140281	-2.42848	0.0151624	0.169169	Gsdmc2
ENSMUSG00000099032.3	121.743	-0.751222	0.309412	-2.4279	0.0151865	0.169169	Tcf24
ENSMUSG00000061825.11	26316.4	0.839404	0.34575	2.42778	0.0151916	0.169169	Ces2c
ENSMUSG00000024122.17	1833.59	0.403325	0.166136	2.42769	0.0151955	0.169169	Pdpk1
ENSMUSG00000025140.16	125.927	-0.537251	0.221303	-2.42767	0.0151963	0.169169	Pycr1
ENSMUSG00000001056.4	1710.81	-0.605789	0.249637	-2.42668	0.0152376	0.169431	Nhp2
ENSMUSG00000067780.4	146.324	-0.689706	0.28423	-2.42658	0.0152419	0.169431	Pi15
ENSMUSG00000005886.15	1390.8	0.566058	0.233304	2.42626	0.0152551	0.169455	Ncoa2
ENSMUSG00000024640.10	494.717	-0.725212	0.299048	-2.42507	0.0153054	0.16989	Psat1
ENSMUSG00000036452.19	734.701	0.399439	0.164739	2.42467	0.0153222	0.169953	Arhgap26
ENSMUSG00000032547.13	2362.53	-0.383747	0.158331	-2.42371	0.015363	0.170282	Ryk
ENSMUSG00000031196.14	20.957	1.63944	0.676615	2.423	0.0153928	0.170421	F8
ENSMUSG00000056596.9	274.865	1.24798	0.515113	2.42273	0.0154045	0.170421	Trnp1
ENSMUSG00000018648.16	81.9904	1.08268	0.446942	2.42242	0.0154176	0.170421	Dusp14
ENSMUSG00000026812.17	833.011	0.371747	0.153465	2.42236	0.01542	0.170421	Tsc1
ENSMUSG00000003051.14	25992.1	-0.504319	0.208291	-2.42123	0.0154682	0.170732	Elf3
ENSMUSG00000068196.6	142.209	-0.946293	0.390841	-2.42117	0.0154705	0.170732	Col8a1
ENSMUSG00000028389.13	96.3367	-0.729766	0.301547	-2.42008	0.0155172	0.171125	Zfp37
ENSMUSG00000044167.7	1624.21	0.640713	0.26485	2.41916	0.0155564	0.171434	Foxo1
ENSMUSG00000034472.14	380.822	0.806211	0.333305	2.41884	0.0155703	0.171463	Rasd2
ENSMUSG00000019826.12	551.225	0.334024	0.13811	2.41853	0.0155832	0.171482	Zbtb24
ENSMUSG00000026469.15	1784.92	0.3753	0.155293	2.41673	0.0156607	0.171738	Xpr1
ENSMUSG00000005373.14	1130.63	0.779409	0.322511	2.41669	0.0156625	0.171738	Mlxipl
ENSMUSG00000075232.7	2580.12	-0.395917	0.163834	-2.41658	0.0156671	0.171738	Amd1
ENSMUSG00000029503.17	145.274	0.558052	0.23093	2.41654	0.015669	0.171738	P2rx2
ENSMUSG00000003452.16	89.8334	-0.982234	0.40652	-2.4162	0.0156835	0.171738	Bicd1
ENSMUSG00000003382.19	3343.1	0.426721	0.17663	2.41591	0.015696	0.171738	Etv3
ENSMUSG00000067229.4	442.184	-0.767038	0.317509	-2.4158	0.0157007	0.171738	Cyp2c66
ENSMUSG00000021708.19	152.358	0.568223	0.235234	2.41557	0.0157106	0.171738	Rasgrf2
ENSMUSG00000053040.14	87.8927	-0.730502	0.302445	-2.41532	0.0157213	0.171738	Aph1c
ENSMUSG00000091228.2	992.034	-0.791803	0.327872	-2.41497	0.0157363	0.171738	Gm20390
ENSMUSG00000035725.14	1211.85	0.562515	0.232952	2.41473	0.0157468	0.171738	Prkx
ENSMUSG00000016520.8	1160.18	0.552115	0.228646	2.41472	0.0157475	0.171738	Lnx2
ENSMUSG00000043962.17	4817.37	0.3742	0.154973	2.41461	0.0157522	0.171738	Thrap3
ENSMUSG00000021257.15	348.612	0.488211	0.202224	2.41422	0.0157691	0.1718	Angel1
ENSMUSG00000025779.11	144.241	-0.78395	0.324809	-2.41357	0.0157971	0.171983	Ly96
ENSMUSG00000020053.19	465.56	-0.958061	0.396992	-2.4133	0.0158088	0.171988	Igf1
ENSMUSG00000028458.13	2128.3	0.697421	0.289047	2.41283	0.0158291	0.172087	Tesk1
ENSMUSG00000024816.13	2576.45	0.486937	0.201921	2.41152	0.0158861	0.172536	Frmd8
ENSMUSG00000030826.20	1646.58	-0.417878	0.173295	-2.41136	0.015893	0.172536	Bcat2
ENSMUSG00000101904.2	3.10795	-4.28863	1.77936	-2.41022	0.0159431	NA	Gm29427
ENSMUSG00000074934.4	791.094	-1.08611	0.450706	-2.4098	0.0159611	0.173099	Grem1
ENSMUSG00000049401.11	2593.47	-0.456189	0.189341	-2.40934	0.0159812	0.173099	Ogfr
ENSMUSG00000023067.15	10018.4	0.55318	0.229616	2.40916	0.0159895	0.173099	Cdkn1a
ENSMUSG00000026447.18	1995.77	0.598495	0.248445	2.40897	0.0159977	0.173099	Pik3c2b
ENSMUSG00000025509.16	7920.22	0.470846	0.195462	2.40889	0.0160013	0.173099	Pnpla2
ENSMUSG00000022836.12	14388	1.54917	0.643352	2.40797	0.0160415	0.173411	Mylk
ENSMUSG00000044827.11	2766.19	0.312565	0.129823	2.40763	0.0160565	0.173451	Tlr1
ENSMUSG00000031919.7	113.987	0.764252	0.317505	2.40705	0.0160818	0.173486	Tmed6
ENSMUSG00000075122.6	60.3684	-1.43022	0.594187	-2.40702	0.0160834	0.173486	Cd80
ENSMUSG00000037966.16	1514.97	-0.529961	0.220197	-2.40676	0.0160946	0.173486	Ninj1
ENSMUSG00000027018.12	854.144	-0.56866	0.236328	-2.40623	0.0161181	0.173486	Hat1
ENSMUSG00000000804.15	1166.61	0.543448	0.225891	2.40579	0.0161373	0.173486	Usp32
ENSMUSG00000012428.10	511.63	-1.12375	0.467102	-2.40579	0.0161376	0.173486	Steap4
ENSMUSG00000051984.14	46.8604	1.49863	0.622955	2.40568	0.0161424	0.173486	Sec31b
ENSMUSG00000031441.16	4832.6	0.619609	0.257616	2.40517	0.0161651	0.173486	Atp11a
ENSMUSG00000028786.16	8679	-0.556678	0.23146	-2.40508	0.0161691	0.173486	Tmem54
ENSMUSG00000021823.11	1989.65	1.36638	0.568143	2.40499	0.016173	0.173486	Vcl
ENSMUSG00000038550.11	136.627	1.12853	0.469454	2.40392	0.0162202	0.17372	Ciart
ENSMUSG00000022186.15	3114.28	-0.314625	0.130896	-2.40362	0.0162335	0.17372	Oxct1
ENSMUSG00000039620.18	56.0133	0.797081	0.331634	2.4035	0.016239	0.17372	Trmt9b
ENSMUSG00000029369.18	160.978	0.597282	0.248508	2.40347	0.0162401	0.17372	Afm
ENSMUSG00000090291.4	60.0233	1.36571	0.568502	2.40229	0.0162926	0.174159	Lrrc10b
ENSMUSG00000042357.3	76.3781	-0.955945	0.398071	-2.40144	0.0163305	0.174442	Gjb5
ENSMUSG00000026234.13	11222.4	-0.662626	0.275981	-2.40099	0.016351	0.174539	Ncl
ENSMUSG00000050549.9	948.566	-0.497129	0.207111	-2.4003	0.0163814	0.174743	Fam241a
ENSMUSG00000028451.13	2.21105	-4.38497	1.82758	-2.39933	0.0164249	NA	1700022I11Rik
ENSMUSG00000030096.9	5263.05	0.675539	0.281631	2.39866	0.016455	0.175406	Slc6a6
ENSMUSG00000059475.14	445.059	0.452209	0.188546	2.39841	0.0164666	0.175407	Zfp426
ENSMUSG00000038975.15	1349.29	-0.515766	0.215081	-2.39801	0.0164844	0.175475	Rabggtb
ENSMUSG00000025962.16	607.67	-0.704895	0.293992	-2.39767	0.0164998	0.175517	Fastkd2
ENSMUSG00000022523.11	73.6985	-1.14459	0.477667	-2.3962	0.016566	0.175959	Fgf12
ENSMUSG00000025499.19	2254.17	-0.559583	0.233544	-2.39605	0.016573	0.175959	Hras
ENSMUSG00000021051.11	1766.92	0.566434	0.23641	2.39598	0.0165759	0.175959	Ppp2r5e
ENSMUSG00000026062.13	11550.6	0.604208	0.252273	2.39505	0.016618	0.176099	Slc9a2
ENSMUSG00000046058.8	156.878	-0.471099	0.196703	-2.39498	0.0166214	0.176099	Eid2
ENSMUSG00000028069.17	507.43	-0.547568	0.228639	-2.3949	0.0166247	0.176099	Gpatch4
ENSMUSG00000030413.8	5746.7	-0.966355	0.403549	-2.39464	0.0166367	0.176099	Pglyrp1
ENSMUSG00000035505.15	321.18	0.354129	0.147898	2.39442	0.0166465	0.176099	Cox18
ENSMUSG00000054843.10	2681.67	0.430368	0.17978	2.39385	0.0166725	0.176129	Atrnl1
ENSMUSG00000001435.16	2035.08	-0.965761	0.403446	-2.39378	0.0166758	0.176129	Col18a1
ENSMUSG00000024803.10	26.4879	-1.70884	0.713918	-2.3936	0.0166839	0.176129	Ankrd1
ENSMUSG00000068040.11	3219.67	0.304975	0.127443	2.39303	0.01671	0.176284	Tm9sf4
ENSMUSG00000020173.18	995.021	0.545329	0.227914	2.39269	0.0167252	0.176323	Cobl
ENSMUSG00000021728.9	367.833	-1.13354	0.473868	-2.39211	0.016752	0.176481	Emb
ENSMUSG00000031791.9	266.666	0.807091	0.337469	2.3916	0.016775	0.176481	Tmem38a
ENSMUSG00000041915.10	1399.79	0.805664	0.336906	2.39136	0.016786	0.176481	Ammecr1l
ENSMUSG00000020961.16	3033.44	0.6742	0.281947	2.39123	0.0167922	0.176481	Ston2
ENSMUSG00000018861.9	1013.73	0.532369	0.222648	2.39108	0.0167989	0.176481	Fdxr
ENSMUSG00000070047.15	5501.26	0.608543	0.254566	2.39051	0.0168248	0.176481	Fat1
ENSMUSG00000034252.15	2771.3	-0.410999	0.171932	-2.39048	0.0168264	0.176481	Senp6
ENSMUSG00000040812.15	233.306	1.26807	0.530496	2.39035	0.0168324	0.176481	Agbl2
ENSMUSG00000035960.15	1238.46	-0.453375	0.189702	-2.38993	0.0168518	0.176512	Apex1
ENSMUSG00000028873.17	958.061	-0.521484	0.218216	-2.38976	0.0168593	0.176512	Cdca8
ENSMUSG00000074622.5	884.534	-0.892974	0.373703	-2.38953	0.0168699	0.176512	Mafb
ENSMUSG00000103472.2	35.8229	1.62564	0.680575	2.38863	0.0169112	0.176823	Pcdhga7
ENSMUSG00000079427.11	436.81	-0.675233	0.282905	-2.38678	0.0169964	0.177527	Mthfsl
ENSMUSG00000015880.14	498.318	-0.506622	0.212271	-2.38667	0.0170017	0.177527	Ncapg
ENSMUSG00000061288.14	2586.87	0.379965	0.159227	2.38631	0.0170184	0.17758	Taok3
ENSMUSG00000031197.12	921.661	-0.440438	0.184608	-2.3858	0.0170419	0.177633	Vbp1
ENSMUSG00000028755.4	1920.27	0.666876	0.279531	2.3857	0.0170466	0.177633	Cda
ENSMUSG00000033855.16	343.852	1.27176	0.533393	2.38429	0.0171123	0.178196	Ston1
ENSMUSG00000000739.15	36.7514	-1.30229	0.546279	-2.38392	0.0171292	0.17825	Sult5a1
ENSMUSG00000029314.15	733.646	-0.460131	0.193059	-2.38337	0.0171549	0.178397	Gpat3
ENSMUSG00000029163.10	2496.42	-0.715772	0.300386	-2.38284	0.0171796	0.178533	Emilin1
ENSMUSG00000025041.18	1607.9	0.662727	0.278244	2.38182	0.0172274	0.178897	Nt5c2
ENSMUSG00000022496.6	34.9887	-1.232	0.517299	-2.38159	0.017238	0.178897	Tnfrsf17
ENSMUSG00000060703.13	392.658	-0.576542	0.242181	-2.38062	0.0172834	0.178961	Cd302
ENSMUSG00000029641.10	95.6567	-0.8765	0.3682	-2.3805	0.017289	0.178961	Rasl11a
ENSMUSG00000021266.17	4051.56	-0.435169	0.182806	-2.38049	0.0172895	0.178961	Wars1
ENSMUSG00000078453.4	1782.36	-0.923697	0.388035	-2.38045	0.0172917	0.178961	Abracl
ENSMUSG00000026748.14	151.203	-0.95339	0.400548	-2.38021	0.0173026	0.178961	Plxdc2
ENSMUSG00000030583.17	2854.15	0.489529	0.205702	2.3798	0.0173222	0.179021	Sipa1l3
ENSMUSG00000022674.16	764.654	-0.623364	0.261963	-2.37959	0.0173317	0.179021	Ube2v2
ENSMUSG00000024949.18	6137.04	0.452411	0.190222	2.37833	0.0173914	0.179431	Sf1
ENSMUSG00000020836.16	46.753	1.44368	0.607033	2.37825	0.0173949	0.179431	Coro6
ENSMUSG00000102037.2	73.5014	-1.4513	0.610602	-2.37684	0.0174616	0.179998	Bcl2a1a
ENSMUSG00000005732.15	2401.14	-0.476583	0.200569	-2.37615	0.0174944	0.180215	Ranbp1
ENSMUSG00000022583.13	8.9992	-3.90852	1.64513	-2.37581	0.0175107	NA	Ly6f
ENSMUSG00000057363.13	1216.11	-0.508781	0.214223	-2.37501	0.0175486	0.180651	Uxs1
ENSMUSG00000047613.11	761.236	-0.527704	0.222264	-2.37422	0.0175858	0.180898	A430005L14Rik
ENSMUSG00000000305.13	22.2425	2.02599	0.853543	2.37362	0.0176147	0.180898	Cdh4
ENSMUSG00000032405.11	1280.19	0.397485	0.167463	2.37358	0.0176167	0.180898	Pias1
ENSMUSG00000027187.11	3119.57	0.451731	0.190335	2.37335	0.0176276	0.180898	Cat
ENSMUSG00000074218.4	647.498	0.724474	0.305265	2.37326	0.0176316	0.180898	Cox7a1
ENSMUSG00000021615.14	222.734	-0.424739	0.178987	-2.37302	0.0176434	0.180898	Xrcc4
ENSMUSG00000027130.16	2038.6	0.517348	0.218082	2.37226	0.0176798	0.181066	Slc12a6
ENSMUSG00000073775.5	942.936	-0.40852	0.172228	-2.37197	0.0176935	0.181066	Kti12
ENSMUSG00000029309.8	5902.56	1.41862	0.598086	2.37193	0.0176952	0.181066	Sparcl1
ENSMUSG00000021537.10	961.705	-0.647335	0.27297	-2.37145	0.0177184	0.181181	Cetn3
ENSMUSG00000114299.2	13.8015	1.8659	0.786905	2.37119	0.0177307	0.181187	Gm47791
ENSMUSG00000074121.4	8.52181	-2.1483	0.906054	-2.37106	0.0177374	NA	Ntf5
ENSMUSG00000017950.17	26207.8	0.532579	0.224704	2.37014	0.0177815	0.181426	Hnf4a
ENSMUSG00000036381.14	149.484	-0.757316	0.319542	-2.37001	0.0177877	0.181426	P2ry14
ENSMUSG00000027650.13	481.942	0.795477	0.335677	2.36977	0.0177992	0.181426	Tti1
ENSMUSG00000031451.7	16635.1	-0.454013	0.191589	-2.36972	0.0178015	0.181426	Gas6
ENSMUSG00000078650.3	9.30065	-2.88019	1.21566	-2.36925	0.0178243	NA	G6pc
ENSMUSG00000026923.16	1064.97	0.60728	0.256397	2.36851	0.0178598	0.18165	Notch1
ENSMUSG00000037415.8	1425.07	0.449924	0.189961	2.36851	0.01786	0.18165	Ranbp10
ENSMUSG00000026065.9	21.6284	-1.96522	0.829825	-2.36824	0.017873	0.18165	Slc9a4
ENSMUSG00000009549.15	1809.69	-0.634062	0.267751	-2.36811	0.0178794	0.18165	Srp14
ENSMUSG00000028626.6	18.0576	1.50843	0.63701	2.36799	0.0178852	0.18165	Col9a2
ENSMUSG00000028822.12	3169.81	-0.536449	0.226561	-2.36779	0.0178946	0.18165	Tmem50a
ENSMUSG00000030257.17	752.399	0.62869	0.265652	2.36659	0.0179529	0.182121	Srgap3
ENSMUSG00000071604.6	3764.85	0.565966	0.239204	2.36604	0.0179795	0.18227	Entrep1
ENSMUSG00000116048.2	2857.68	-0.341251	0.144263	-2.36548	0.0180067	0.182425	Septin2
ENSMUSG00000029430.14	7587.41	-0.533279	0.225508	-2.36479	0.0180402	0.182568	Ran
ENSMUSG00000020826.10	294.838	-1.69109	0.71514	-2.3647	0.0180446	0.182568	Nos2
ENSMUSG00000028970.10	117.343	-1.08326	0.458183	-2.36426	0.0180661	0.182664	Abcb1b
ENSMUSG00000026848.15	1230.35	-0.301237	0.12744	-2.36375	0.0180908	0.182794	Tor1b
ENSMUSG00000043953.13	132.394	-0.772509	0.326887	-2.36323	0.0181164	0.182932	Ccrl2
ENSMUSG00000060594.7	41.2387	-1.12453	0.475898	-2.36296	0.0181294	0.182942	Layn
ENSMUSG00000021916.17	448.475	-0.625276	0.264707	-2.36214	0.0181696	0.183227	Glt8d1
ENSMUSG00000070498.4	20.6494	2.00421	0.848571	2.36187	0.0181831	0.183243	Tmem132b
ENSMUSG00000074862.12	130.896	0.644285	0.272848	2.36133	0.0182093	0.183386	BC025920
ENSMUSG00000057346.13	296.192	1.05879	0.448445	2.36102	0.0182246	0.18342	Apol9a
ENSMUSG00000051375.16	4714.51	0.504057	0.21375	2.35816	0.0183659	0.184651	Pcdh1
ENSMUSG00000006476.20	2328.86	0.515122	0.218491	2.35763	0.0183918	0.184651	Nsmf
ENSMUSG00000044338.10	168.134	-1.12211	0.47595	-2.35762	0.0183925	0.184651	Aplnr
ENSMUSG00000005566.15	7214.24	-0.547354	0.232169	-2.35757	0.0183951	0.184651	Trim28
ENSMUSG00000038279.11	1351.69	-0.337208	0.143102	-2.35642	0.0184518	0.185063	Nop2
ENSMUSG00000073758.11	547.731	-0.829341	0.351992	-2.35614	0.0184661	0.185063	Sh3d21
ENSMUSG00000032066.10	664.408	-0.861261	0.365559	-2.35601	0.0184725	0.185063	Bco2
ENSMUSG00000000416.17	205.746	0.729523	0.309748	2.35522	0.018512	0.185338	Cttnbp2
ENSMUSG00000029086.16	24912.1	-0.688463	0.292384	-2.35465	0.0185401	0.185498	Prom1
ENSMUSG00000064141.15	37.4129	0.894771	0.380203	2.3534	0.0186026	0.186001	Zfp69
ENSMUSG00000073424.10	412.303	1.34018	0.569661	2.35259	0.018643	0.186284	Cyp4f15
ENSMUSG00000041301.16	3167.39	0.434318	0.184638	2.35227	0.0186593	0.186326	Cftr
ENSMUSG00000030421.10	1214.32	0.261961	0.111407	2.35138	0.0187037	0.18661	Uri1
ENSMUSG00000032449.14	1310.68	0.466396	0.198377	2.35106	0.0187199	0.18661	Slc25a36
ENSMUSG00000030717.10	1289	-0.928557	0.394996	-2.3508	0.018733	0.18661	Nupr1
ENSMUSG00000042507.16	4528.28	0.569305	0.242182	2.35073	0.0187365	0.18661	Mideas
ENSMUSG00000028322.12	987.184	-0.611333	0.260122	-2.35018	0.0187643	0.186677	Exosc3
ENSMUSG00000024052.18	5937.81	0.722586	0.307538	2.34959	0.0187942	0.186677	Lpin2
ENSMUSG00000037896.18	2841.62	0.503457	0.214278	2.34955	0.0187959	0.186677	Rcor1
ENSMUSG00000066512.4	16.9361	1.7075	0.726761	2.34947	0.0188001	0.186677	Klk1b5
ENSMUSG00000032673.6	363.543	-0.596344	0.253829	-2.34939	0.0188042	0.186677	Prorsd1
ENSMUSG00000028433.15	2087.08	0.640614	0.272792	2.34836	0.0188563	0.187073	Ubap2
ENSMUSG00000031530.7	180.332	0.74774	0.318465	2.34795	0.0188771	0.187158	Dusp4
ENSMUSG00000003437.15	1815.84	-0.300676	0.128086	-2.34745	0.0189025	0.187289	Paf1
ENSMUSG00000047798.16	382.305	-1.44048	0.614051	-2.34587	0.0189827	0.187842	Cd300lf
ENSMUSG00000121513.1	1538.34	0.870007	0.370868	2.34587	0.0189829	0.187842	PTPRG
ENSMUSG00000025221.17	70.3683	1.52499	0.650276	2.34514	0.0190199	0.188087	Kcnip2
ENSMUSG00000078588.11	42.4002	-1.62062	0.691261	-2.34445	0.0190554	0.188317	Ccdc24
ENSMUSG00000036180.16	2515.35	0.379028	0.161732	2.34355	0.0191012	0.188647	Gatad2a
ENSMUSG00000070304.13	215.455	0.755852	0.322572	2.3432	0.019119	0.188701	Scn2b
ENSMUSG00000005087.18	2629.13	-0.370521	0.158162	-2.34266	0.0191466	0.188767	Cd44
ENSMUSG00000054200.8	866.316	-0.792393	0.338255	-2.34259	0.0191503	0.188767	Ffar4
ENSMUSG00000035595.7	314.582	-0.832394	0.355415	-2.34203	0.019179	0.188882	Fam174c
ENSMUSG00000027848.14	530.948	-1.01038	0.43144	-2.34189	0.0191866	0.188882	Olfml3
ENSMUSG00000052681.9	5314.94	-0.489999	0.209357	-2.3405	0.0192578	0.189462	Rap1b
ENSMUSG00000002012.14	177.43	1.21274	0.518236	2.34014	0.0192766	0.189473	Pnck
ENSMUSG00000041319.15	473.675	-0.517944	0.221376	-2.33966	0.0193012	0.189473	Thoc6
ENSMUSG00000036980.14	858.252	0.569163	0.243293	2.33941	0.0193143	0.189473	Taf6
ENSMUSG00000025326.13	1647.22	-0.433585	0.185343	-2.33936	0.0193166	0.189473	Ube3a
ENSMUSG00000050994.21	29.4186	-1.31717	0.563065	-2.33928	0.019321	0.189473	Adgb
ENSMUSG00000053886.5	1638	-0.629465	0.269112	-2.33904	0.0193333	0.189473	Sh2d4a
ENSMUSG00000047037.6	202.389	0.601402	0.257221	2.33808	0.0193831	0.189697	Nipa1
ENSMUSG00000022359.11	469.778	-0.380735	0.162842	-2.33807	0.0193837	0.189697	Wdyhv1
ENSMUSG00000035606.9	23.7701	1.53019	0.654604	2.33758	0.0194088	0.189697	Ky
ENSMUSG00000024990.14	101.193	-0.68993	0.29518	-2.33732	0.0194226	0.189697	Rbp4
ENSMUSG00000043740.16	102.692	-1.63094	0.697813	-2.33722	0.0194278	0.189697	B430306N03Rik
ENSMUSG00000041842.16	856.819	0.759762	0.325088	2.3371	0.0194341	0.189697	Fhdc1
ENSMUSG00000027406.14	5975.61	0.298516	0.127758	2.33658	0.0194612	0.189697	Idh3b
ENSMUSG00000030866.9	713.983	0.688547	0.294687	2.33654	0.0194633	0.189697	Ern2
ENSMUSG00000063838.7	3856.77	-0.68267	0.292186	-2.33643	0.0194691	0.189697	Cdc42ep5
ENSMUSG00000025261.19	5084.12	0.788905	0.337815	2.33532	0.0195268	0.189697	Huwe1
ENSMUSG00000026698.9	789.626	-0.376902	0.16141	-2.33505	0.0195405	0.189697	Pigc
ENSMUSG00000046032.17	1182	-0.427604	0.183146	-2.33477	0.0195554	0.189697	Snx12
ENSMUSG00000054051.8	643.843	0.362707	0.155384	2.33427	0.0195817	0.189697	Ercc6
ENSMUSG00000041058.16	1987.53	0.459415	0.196821	2.33418	0.0195861	0.189697	Wwp1
ENSMUSG00000053101.4	30.4584	-1.44898	0.620773	-2.33416	0.0195874	0.189697	Gpr141
ENSMUSG00000053398.12	1079.12	-0.616698	0.264252	-2.33375	0.0196089	0.189697	Phgdh
ENSMUSG00000034709.9	1188.64	-0.509291	0.218237	-2.33366	0.0196133	0.189697	Ppp1r21
ENSMUSG00000003752.10	2675.93	0.554624	0.237681	2.33347	0.0196232	0.189697	Itpkc
ENSMUSG00000095125.3	5.12674	3.14679	1.34858	2.33341	0.0196265	NA	Vmn1r198
ENSMUSG00000050772.3	18.9516	-1.192	0.510848	-2.33337	0.0196285	0.189697	Or10ag58
ENSMUSG00000025232.9	5492.46	-0.512775	0.219768	-2.33326	0.0196346	0.189697	Hexa
ENSMUSG00000023883.14	1427.11	-0.526509	0.22566	-2.33319	0.0196379	0.189697	Phf10
ENSMUSG00000032340.9	3168.75	0.592951	0.254139	2.33317	0.019639	0.189697	Neo1
ENSMUSG00000038344.15	1206.57	0.514326	0.220444	2.33314	0.019641	0.189697	Txlng
ENSMUSG00000024989.16	374.818	-0.515216	0.220947	-2.33186	0.0197082	0.190201	Cep55
ENSMUSG00000026921.21	610.998	-0.67423	0.289164	-2.33165	0.0197191	0.190201	Egfl7
ENSMUSG00000068086.7	203.767	-1.32032	0.566334	-2.33134	0.0197354	0.190201	Cyp2d9
ENSMUSG00000050390.13	9900.93	0.353131	0.15148	2.3312	0.0197428	0.190201	C77080
ENSMUSG00000018750.15	1135.24	0.741292	0.318237	2.32937	0.0198393	0.191011	Zbtb4
ENSMUSG00000019762.5	284.802	0.906484	0.389205	2.32906	0.0198557	0.191048	Iyd
ENSMUSG00000115338.3	4833.08	-0.57503	0.247001	-2.32804	0.0199097	0.191448	Pnp
ENSMUSG00000026208.10	16140.7	1.11227	0.47786	2.32761	0.0199327	0.19148	Des
ENSMUSG00000030079.16	872.632	-0.431508	0.185394	-2.32751	0.019938	0.19148	Ruvbl1
ENSMUSG00000063480.9	2158.03	-0.513618	0.220698	-2.32724	0.0199526	0.191499	Snu13
ENSMUSG00000003062.14	2362.83	-0.727882	0.312839	-2.3267	0.0199814	0.191657	Stard3nl
ENSMUSG00000021886.8	171.659	-0.967393	0.415985	-2.32555	0.0200426	0.191775	Gpr65
ENSMUSG00000025102.15	400.153	-0.607403	0.261248	-2.32501	0.0200715	0.191775	3110040N11Rik
ENSMUSG00000037995.16	2847.87	-0.729353	0.313702	-2.32499	0.0200725	0.191775	Igsf9
ENSMUSG00000029335.6	702.935	-0.376189	0.161804	-2.32497	0.0200737	0.191775	Bmp3
ENSMUSG00000006519.12	6405.1	-0.716883	0.308369	-2.32476	0.020085	0.191775	Cyba
ENSMUSG00000036242.16	138.568	-0.531164	0.228493	-2.32464	0.020091	0.191775	Armh4
ENSMUSG00000006542.14	8.47244	2.23781	0.962665	2.3246	0.0200934	NA	Prkag3
ENSMUSG00000029684.15	3458.02	0.430903	0.185371	2.32455	0.0200962	0.191775	Wasl
ENSMUSG00000025504.15	7064.89	0.486812	0.209441	2.32434	0.0201072	0.191775	Eps8l2
ENSMUSG00000042251.13	288.723	0.670845	0.288636	2.32419	0.0201151	0.191775	Pm20d1
ENSMUSG00000035765.11	2287.14	0.4179	0.179811	2.32411	0.0201196	0.191775	Dym
ENSMUSG00000023931.6	32.9903	1.05723	0.455009	2.32354	0.0201504	0.191775	Efhb
ENSMUSG00000024002.19	3453.32	0.557505	0.239949	2.32343	0.0201559	0.191775	Brd4
ENSMUSG00000042185.15	805.941	0.448187	0.1929	2.32342	0.0201565	0.191775	Nfrkb
ENSMUSG00000024998.18	1276.86	0.633056	0.272589	2.32238	0.0202123	0.191927	Plce1
ENSMUSG00000035834.12	341.051	-0.441742	0.190231	-2.32213	0.020226	0.191927	Polr3g
ENSMUSG00000029416.18	1145.51	0.517319	0.222782	2.32208	0.0202284	0.191927	Slc15a4
ENSMUSG00000057234.10	131.512	0.757371	0.326168	2.32202	0.0202316	0.191927	Mettl15
ENSMUSG00000071653.10	700.623	-0.688667	0.296598	-2.32189	0.020239	0.191927	1810009A15Rik
ENSMUSG00000005237.15	71.1985	1.90674	0.82126	2.32173	0.0202477	0.191927	Dnah2
ENSMUSG00000020635.9	39.1203	-0.893264	0.38478	-2.32149	0.0202603	0.191928	Fkbp1b
ENSMUSG00000002732.15	181.596	-0.703103	0.302945	-2.3209	0.0202925	0.191938	Fkbp7
ENSMUSG00000034807.10	3283.72	-0.350082	0.150841	-2.32086	0.0202942	0.191938	Colgalt1
ENSMUSG00000038335.14	1420.57	-0.310337	0.133721	-2.32078	0.020299	0.191938	Tsr1
ENSMUSG00000040249.16	10111.8	-0.337378	0.145417	-2.32007	0.0203372	0.192039	Lrp1
ENSMUSG00000034247.10	3164.35	0.389293	0.1678	2.31997	0.0203423	0.192039	Plekhm1
ENSMUSG00000049517.9	8241.21	-0.801472	0.345546	-2.31944	0.0203712	0.192039	Rps23
ENSMUSG00000038489.9	1080.68	-0.634513	0.273563	-2.31944	0.0203713	0.192039	Polr2l
ENSMUSG00000037608.17	2424.6	-0.331626	0.142978	-2.31942	0.0203723	0.192039	Bclaf1
ENSMUSG00000006642.4	153.869	0.746454	0.321868	2.31913	0.0203878	0.192067	Tcf23
ENSMUSG00000041235.13	1744.4	0.473319	0.204142	2.31858	0.0204178	0.192229	Chd7
ENSMUSG00000001525.11	10693	-0.288895	0.124625	-2.31812	0.0204427	0.192229	Tubb5
ENSMUSG00000023277.14	878.62	-0.670008	0.289057	-2.31791	0.0204541	0.192229	Twf2
ENSMUSG00000056091.13	3103.95	0.729432	0.314722	2.3177	0.0204655	0.192229	St3gal5
ENSMUSG00000032726.13	123.841	1.22055	0.526631	2.31766	0.0204678	0.192229	Bmp8a
ENSMUSG00000061740.9	1131.51	0.802425	0.346308	2.31709	0.020499	0.192404	Cyp2d22
ENSMUSG00000034781.6	11496.5	0.394078	0.170103	2.3167	0.02052	0.192483	Gna11
ENSMUSG00000021676.11	9041.56	0.541564	0.233858	2.31578	0.0205703	0.192748	Iqgap2
ENSMUSG00000031671.12	423.083	-0.364287	0.157313	-2.31569	0.0205753	0.192748	Setd6
ENSMUSG00000061911.16	19.5369	2.78212	1.20152	2.31549	0.020586	0.192748	Myt1l
ENSMUSG00000018830.11	28049.7	2.17803	0.940842	2.31498	0.0206142	0.192848	Myh11
ENSMUSG00000030303.16	293.922	0.451901	0.195247	2.31451	0.0206397	0.192848	Far2
ENSMUSG00000053801.19	637.528	-0.441173	0.190619	-2.31442	0.0206447	0.192848	Grwd1
ENSMUSG00000042451.13	5.34745	-2.34088	1.01149	-2.3143	0.0206514	NA	Mybph
ENSMUSG00000001946.15	401.108	-0.540014	0.233369	-2.31399	0.0206683	0.192848	Esam
ENSMUSG00000042854.10	228.211	-0.592341	0.256024	-2.31362	0.0206888	0.192848	Trp53rkb
ENSMUSG00000026925.17	691.22	0.611468	0.2643	2.31354	0.0206929	0.192848	Inpp5e
ENSMUSG00000032725.11	222.879	-1.01859	0.440287	-2.31348	0.0206965	0.192848	Folr2
ENSMUSG00000071317.5	173.686	1.4843	0.641595	2.31346	0.0206973	0.192848	Bves
ENSMUSG00000078851.5	597.276	-0.533789	0.230794	-2.31284	0.0207314	0.193009	H2ac25
ENSMUSG00000025366.9	3657.4	0.436715	0.188848	2.31252	0.020749	0.193009	Esyt1
ENSMUSG00000047417.19	1839.33	0.3373	0.145874	2.31227	0.0207627	0.193009	Rexo1
ENSMUSG00000034557.15	948.001	0.48009	0.207647	2.31205	0.020775	0.193009	Zfyve9
ENSMUSG00000074794.11	764.387	-0.452509	0.195728	-2.31193	0.0207815	0.193009	Arrdc3
ENSMUSG00000040451.19	1115.1	0.376644	0.162933	2.31165	0.0207969	0.193009	Sgms1
ENSMUSG00000024953.18	11024.6	-0.750053	0.324497	-2.31143	0.0208089	0.193009	Prdx5
ENSMUSG00000092216.4	13.0981	1.75181	0.757926	2.31132	0.0208154	0.193009	Gm19345
ENSMUSG00000041992.10	492.479	0.528448	0.228684	2.31082	0.0208427	0.193081	Rapgef5
ENSMUSG00000038259.5	89.9851	1.57359	0.681066	2.31048	0.0208618	0.193081	Gdf5
ENSMUSG00000066191.13	517.402	0.489202	0.211744	2.31034	0.0208694	0.193081	Anks6
ENSMUSG00000020271.18	2630.62	0.445346	0.192769	2.31026	0.0208736	0.193081	Fbxw11
ENSMUSG00000068959.7	47.2088	0.779983	0.3377	2.30969	0.0209053	0.193257	Zfp619
ENSMUSG00000019774.9	286.778	-0.571335	0.247451	-2.30888	0.0209503	0.193557	Mtrf1l
ENSMUSG00000019984.17	799.985	0.432337	0.187357	2.30756	0.0210237	0.194106	Med23
ENSMUSG00000040658.8	264.5	-0.616859	0.26737	-2.30714	0.021047	0.194106	Dnph1
ENSMUSG00000068522.5	36.5466	-0.840575	0.364338	-2.30713	0.0210477	0.194106	Aard
ENSMUSG00000025037.7	31329.9	0.603625	0.261687	2.30667	0.0210731	0.194223	Maoa
ENSMUSG00000078771.12	229.799	-1.05352	0.456807	-2.30627	0.0210954	0.194311	Evi2a
ENSMUSG00000034066.14	730.093	0.778837	0.337848	2.30529	0.0211503	0.1947	Farp2
ENSMUSG00000029376.9	361.536	-0.436162	0.189256	-2.30461	0.0211884	0.194934	Mthfd2l
ENSMUSG00000050982.14	7131.61	-0.673846	0.29245	-2.30414	0.0212148	0.195059	Apol10a
ENSMUSG00000054021.7	844.121	0.418772	0.181786	2.30365	0.0212422	0.195194	Sirt5
ENSMUSG00000067149.7	16183.1	-0.941854	0.409194	-2.30173	0.0213503	0.19607	Jchain
ENSMUSG00000048782.17	120.262	-0.550022	0.239031	-2.30105	0.021389	0.196307	Insc
ENSMUSG00000029313.19	3002.5	0.494677	0.215073	2.30004	0.021446	0.196626	Aff1
ENSMUSG00000001998.16	348.027	0.659543	0.286762	2.29997	0.0214501	0.196626	Ap4e1
ENSMUSG00000070002.8	1701.04	0.523728	0.227781	2.29926	0.0214902	0.196626	Ell
ENSMUSG00000030680.7	392.401	-1.08973	0.473953	-2.29924	0.0214916	0.196626	Pagr1a
ENSMUSG00000034435.7	6365.81	0.422562	0.18379	2.29915	0.0214963	0.196626	Tmem30b
ENSMUSG00000074179.12	5.01801	-2.22142	0.966255	-2.299	0.0215047	NA	Gsta5
ENSMUSG00000043088.17	728.451	0.441619	0.192098	2.29892	0.0215093	0.196626	Il17re
ENSMUSG00000027944.14	1102.34	-0.753172	0.32763	-2.29885	0.0215136	0.196626	Hax1
ENSMUSG00000032515.9	536.205	0.417934	0.18184	2.29837	0.0215408	0.196758	Csrnp1
ENSMUSG00000042097.18	123.482	0.584902	0.254672	2.29668	0.0216369	0.197517	Zfp239
ENSMUSG00000020834.18	301.291	-0.579572	0.252428	-2.29599	0.0216765	0.197735	Dhrs13
ENSMUSG00000027459.17	524.367	-0.448475	0.195345	-2.29581	0.0216866	0.197735	Fam110a
ENSMUSG00000054958.7	8.78648	-2.14663	0.93543	-2.29481	0.0217442	NA	Nt5c1a
ENSMUSG00000030353.16	58.153	-0.782552	0.341139	-2.29394	0.0217942	0.198598	Tead4
ENSMUSG00000084128.11	2314.59	0.511566	0.223042	2.29359	0.0218143	0.198663	Esrp2
ENSMUSG00000071866.13	17861.5	-0.626377	0.273151	-2.29315	0.0218392	0.198736	Ppia
ENSMUSG00000024867.15	2041.42	0.406876	0.177465	2.29271	0.0218644	0.198736	Pip5k1b
ENSMUSG00000040234.17	2476.69	0.349818	0.152597	2.29243	0.0218809	0.198736	Tm7sf3
ENSMUSG00000112129.2	226.82	0.934921	0.40783	2.29243	0.0218809	0.198736	Pbld1
ENSMUSG00000029149.15	2993.77	-0.625906	0.273056	-2.29222	0.0218928	0.198736	Krtcap3
ENSMUSG00000042700.17	2370.04	0.609473	0.265902	2.2921	0.0219001	0.198736	Sipa1l1
ENSMUSG00000052392.6	800.679	0.516267	0.225286	2.29161	0.0219281	0.198872	Acot4
ENSMUSG00000021040.16	969.494	-0.705074	0.307776	-2.29087	0.021971	0.199037	Slirp
ENSMUSG00000020808.4	137.674	-0.859719	0.375284	-2.29085	0.0219723	0.199037	Pimreg
ENSMUSG00000031848.16	3527.18	-0.65828	0.287389	-2.29055	0.0219894	0.199074	Lsm4
ENSMUSG00000026985.2	9.13844	-2.03383	0.88802	-2.2903	0.022004	NA	Il36b
ENSMUSG00000071176.11	303.669	0.701254	0.306306	2.28939	0.0220568	0.199399	Arhgef10
ENSMUSG00000028137.10	326.848	1.01657	0.444058	2.28928	0.0220629	0.199399	Celf3
ENSMUSG00000000876.12	2296.56	0.458645	0.200355	2.28916	0.02207	0.199399	Pxmp4
ENSMUSG00000022887.10	86.1224	-1.05618	0.461408	-2.28904	0.0220773	0.199399	Masp1
ENSMUSG00000042042.15	418.498	-0.398516	0.17415	-2.28835	0.0221171	0.199414	Csgalnact2
ENSMUSG00000078713.9	1755.88	-0.708533	0.309648	-2.28819	0.0221267	0.199414	Tomm5
ENSMUSG00000021639.18	486.959	-0.41464	0.181224	-2.288	0.0221378	0.199414	Gtf2h2
ENSMUSG00000024258.5	574.538	-0.552042	0.241292	-2.28786	0.0221456	0.199414	Polr2d
ENSMUSG00000026726.11	116.111	1.0112	0.441992	2.28783	0.0221473	0.199414	Cubn
ENSMUSG00000041936.19	2260.74	0.425541	0.186021	2.2876	0.022161	0.199414	Agrn
ENSMUSG00000052271.8	110.924	-1.01655	0.444404	-2.28744	0.0221702	0.199414	Bhlha15
ENSMUSG00000057561.12	2038.5	-0.370823	0.162158	-2.2868	0.0222078	0.199635	Eif1a
ENSMUSG00000032564.17	20.9993	1.51435	0.662366	2.28628	0.0222378	0.199788	Cpne4
ENSMUSG00000087403.10	148.044	0.792328	0.346654	2.28565	0.022275	0.200005	Kantr
ENSMUSG00000020850.15	5690.37	0.690318	0.302092	2.28513	0.0223054	0.200124	Prpf8
ENSMUSG00000042506.16	2043.76	0.392314	0.171701	2.28486	0.0223208	0.200124	Usp22
ENSMUSG00000021366.9	1543.33	0.640722	0.280435	2.28475	0.0223277	0.200124	Hivep1
ENSMUSG00000033545.15	1340.22	-0.541306	0.236944	-2.28453	0.0223406	0.200124	Znrf1
ENSMUSG00000064105.14	187.766	-0.614118	0.268889	-2.28391	0.0223771	0.20027	Cnnm2
ENSMUSG00000078653.5	39.7106	1.07235	0.46957	2.28368	0.0223902	0.20027	Cntd1
ENSMUSG00000022476.9	1270.57	-1.95916	0.857989	-2.28343	0.0224048	0.20027	Polr3h
ENSMUSG00000030341.18	3470.53	-0.330601	0.144787	-2.28336	0.0224091	0.20027	Tnfrsf1a
ENSMUSG00000024771.8	8.64892	-2.08744	0.914199	-2.28336	0.0224094	NA	Lipk
ENSMUSG00000031229.17	1801.47	0.336647	0.147457	2.28301	0.0224297	0.200336	Atrx
ENSMUSG00000026659.14	292.291	-0.550996	0.24137	-2.28279	0.0224427	0.200336	Dusp12
ENSMUSG00000045613.10	392.038	1.42907	0.626216	2.28206	0.0224855	0.200352	Chrm2
ENSMUSG00000073725.9	2735.72	0.414636	0.181732	2.28158	0.0225143	0.200352	Lmbrd1
ENSMUSG00000020770.14	902.868	0.305887	0.134071	2.28154	0.0225166	0.200352	Unk
ENSMUSG00000010205.12	2949.86	0.570321	0.249972	2.28154	0.0225167	0.200352	Raver1
ENSMUSG00000026162.9	176.22	-0.678663	0.297459	-2.28154	0.0225167	0.200352	Nhej1
ENSMUSG00000041977.19	2179.94	0.497778	0.218189	2.28141	0.0225242	0.200352	Arhgef11
ENSMUSG00000034157.13	4792.16	0.531132	0.232834	2.28116	0.0225387	0.200352	Cipc
ENSMUSG00000107023.3	1548.17	-0.78212	0.342891	-2.28096	0.0225511	0.200352	Gm42715
ENSMUSG00000027637.4	3177.29	-0.510305	0.223743	-2.28077	0.0225622	0.200352	Rab5if
ENSMUSG00000018585.10	2115.78	-0.664392	0.291395	-2.28004	0.0226055	0.200616	Atox1
ENSMUSG00000015652.10	175.647	-0.634456	0.278291	-2.27983	0.0226181	0.200616	Steap1
ENSMUSG00000042628.9	2051.82	0.509175	0.223368	2.27953	0.0226357	0.200656	Zfyve1
ENSMUSG00000006344.18	475.879	-0.782771	0.343444	-2.27918	0.0226563	0.200723	Ggt5
ENSMUSG00000046753.11	507.498	0.556988	0.244509	2.27799	0.0227272	0.201234	Ccdc66
ENSMUSG00000022705.6	18.7743	1.65811	0.727962	2.27774	0.0227421	0.20125	Drd3
ENSMUSG00000036957.9	1192.42	0.514176	0.225786	2.27727	0.02277	0.201375	Lrfn3
ENSMUSG00000019970.16	7399.95	0.931194	0.408945	2.27706	0.0227825	0.201375	Sgk1
ENSMUSG00000021944.16	9.97956	-2.05546	0.902876	-2.27657	0.0228118	NA	Gata4
ENSMUSG00000000266.12	950.707	0.301724	0.132543	2.27643	0.0228205	0.201595	Mid2
ENSMUSG00000032498.10	615.189	0.345189	0.151656	2.27613	0.0228384	0.201635	Mlh1
ENSMUSG00000025287.16	740.4	-0.626844	0.275442	-2.27578	0.0228594	0.201635	Acot9
ENSMUSG00000057230.15	1454.89	0.735961	0.323428	2.2755	0.0228758	0.201635	Aak1
ENSMUSG00000029920.10	604.405	-0.591235	0.259841	-2.27537	0.0228837	0.201635	Smarcad1
ENSMUSG00000046447.4	4676.71	-0.606981	0.26678	-2.27521	0.0228935	0.201635	Camk2n1
ENSMUSG00000094651.3	1910.74	0.800252	0.351783	2.27485	0.0229151	0.201635	Gal3st2
ENSMUSG00000020171.9	1168.94	-0.714845	0.314244	-2.27481	0.0229173	0.201635	Yeats4
ENSMUSG00000042751.15	191.8	0.931367	0.409466	2.27459	0.0229306	0.201636	Nmnat2
ENSMUSG00000022205.16	2289.97	-0.710681	0.312487	-2.27427	0.0229497	0.201689	Sub1
ENSMUSG00000020399.15	51.6705	-0.773968	0.340373	-2.27388	0.0229731	0.201779	Havcr2
ENSMUSG00000000317.12	80.2874	-0.737945	0.32458	-2.27354	0.0229939	0.201846	Bcl6b
ENSMUSG00000058740.15	22.2396	1.43838	0.632777	2.27313	0.0230182	0.201904	Kcnt1
ENSMUSG00000051262.10	26.196	-1.63155	0.717799	-2.27299	0.0230269	0.201904	Nat8f3
ENSMUSG00000038909.18	2082.36	0.301868	0.132873	2.27185	0.0230956	0.202391	Kat7
ENSMUSG00000042417.6	8.21463	-2.13943	0.942011	-2.27113	0.0231391	NA	Ccno
ENSMUSG00000059288.15	535.9	-0.531106	0.233868	-2.27096	0.0231492	0.202744	Cdyl
ENSMUSG00000022018.8	671.857	0.64154	0.282649	2.26974	0.0232234	0.203249	Rgcc
ENSMUSG00000020681.15	1391.27	0.667208	0.293979	2.26958	0.0232333	0.203249	Ace
ENSMUSG00000032288.10	1794.72	-0.620887	0.273597	-2.26935	0.0232473	0.203254	Imp3
ENSMUSG00000036959.16	690.236	0.750236	0.330683	2.26875	0.0232838	0.203458	Bcorl1
ENSMUSG00000027935.15	477.417	-0.630994	0.278194	-2.26818	0.0233181	0.203614	Rab13
ENSMUSG00000026142.16	604.251	0.457689	0.201802	2.26801	0.0233283	0.203614	Rhbdd1
ENSMUSG00000048763.12	1042.88	0.685603	0.302344	2.26763	0.0233519	0.203639	Hoxb3
ENSMUSG00000063236.7	959.934	-0.603235	0.266031	-2.26753	0.0233578	0.203639	1110038F14Rik
ENSMUSG00000004070.16	1473.01	-0.469461	0.207071	-2.26715	0.0233811	0.203713	Hmox2
ENSMUSG00000029009.18	1158.6	-0.303444	0.133855	-2.26696	0.0233928	0.203713	Mthfr
ENSMUSG00000048498.9	23.6285	1.44214	0.636315	2.26639	0.0234277	0.2039	Cd300e
ENSMUSG00000049353.18	4.67574	-2.42016	1.06814	-2.26577	0.0234657	NA	Rd3
ENSMUSG00000026586.17	54.0551	-1.11558	0.492538	-2.26496	0.0235153	0.204441	Prrx1
ENSMUSG00000061143.16	397.113	0.36774	0.162362	2.26494	0.0235165	0.204441	Maml3
ENSMUSG00000023852.15	1461.18	0.406546	0.179571	2.26399	0.0235747	0.204832	Chd1
ENSMUSG00000027514.15	913.817	-0.977393	0.431805	-2.2635	0.0236046	0.204957	Zbp1
ENSMUSG00000043267.4	13.9007	2.34748	1.03719	2.26332	0.023616	0.204957	Or5m8
ENSMUSG00000011305.12	29.5092	1.42109	0.628066	2.26265	0.0236572	0.205186	Plin5
ENSMUSG00000038368.17	372.888	-0.489563	0.216409	-2.26221	0.0236841	0.205186	Focad
ENSMUSG00000015133.18	1385.34	-0.440661	0.194806	-2.26205	0.0236941	0.205186	Lrrk1
ENSMUSG00000027201.17	756.826	-0.316058	0.139723	-2.26202	0.023696	0.205186	Myef2
ENSMUSG00000054400.17	304.555	-0.617204	0.272921	-2.26148	0.0237298	0.205275	Cklf
ENSMUSG00000022900.15	9480.45	0.410253	0.181413	2.26142	0.023733	0.205275	Ildr1
ENSMUSG00000071226.12	69.395	1.58937	0.703094	2.26053	0.0237882	0.205525	Cecr2
ENSMUSG00000032065.7	45.0733	-1.00482	0.444508	-2.26052	0.0237888	0.205525	Tex12
ENSMUSG00000066026.15	2694.49	-0.311899	0.138034	-2.25959	0.0238469	0.205611	Dhrs3
ENSMUSG00000018809.3	180.552	0.649502	0.287479	2.25931	0.0238644	0.205611	Smyd4
ENSMUSG00000040552.9	375.359	-1.25949	0.557708	-2.25832	0.0239254	0.205611	C3ar1
ENSMUSG00000052942.14	112.618	0.643453	0.284932	2.25827	0.0239288	0.205611	Glis3
ENSMUSG00000039195.5	726.714	-0.522339	0.231302	-2.25826	0.0239296	0.205611	Bbln
ENSMUSG00000028832.12	3665.2	-0.617336	0.273412	-2.2579	0.0239519	0.205611	Stmn1
ENSMUSG00000029729.13	1342.88	0.307693	0.136275	2.25789	0.0239528	0.205611	Zkscan1
ENSMUSG00000045903.10	97.8493	1.53274	0.678916	2.25763	0.0239685	0.205611	Npas4
ENSMUSG00000042043.7	1660.93	-0.745686	0.330303	-2.25758	0.0239718	0.205611	Tbca
ENSMUSG00000029551.14	534.086	-0.637046	0.282235	-2.25715	0.0239989	0.205611	Psmg3
ENSMUSG00000021951.8	482.052	-0.438867	0.194479	-2.25664	0.0240308	0.205611	Eef1akmt1
ENSMUSG00000070436.13	3885.32	-0.777876	0.344747	-2.25637	0.0240475	0.205611	Serpinh1
ENSMUSG00000032572.10	1510.03	-0.683006	0.302759	-2.25594	0.0240744	0.205611	Col6a4
ENSMUSG00000091625.9	352.214	-0.789234	0.349878	-2.25574	0.024087	0.205611	Lsm5
ENSMUSG00000064345.1	29620.2	0.351383	0.155775	2.2557	0.0240893	0.205611	mt-Nd2
ENSMUSG00000033540.19	572.262	0.406234	0.180099	2.25561	0.0240949	0.205611	Idua
ENSMUSG00000020072.16	1013.7	0.638574	0.283114	2.25554	0.0240995	0.205611	Pbld2
ENSMUSG00000044783.17	4743.48	0.417988	0.185318	2.25552	0.024101	0.205611	Hjurp
ENSMUSG00000000374.9	2752.03	0.464524	0.205962	2.25539	0.0241087	0.205611	Trappc10
ENSMUSG00000024213.15	3560.41	-0.436557	0.193583	-2.25515	0.0241242	0.205611	Nudt3
ENSMUSG00000022479.16	12290.1	0.557474	0.247204	2.25512	0.024126	0.205611	Vdr
ENSMUSG00000067297.6	451.621	-0.97696	0.43324	-2.25501	0.0241329	0.205611	Ifit1bl2
ENSMUSG00000037145.15	558.364	-0.909678	0.403441	-2.2548	0.0241462	0.205611	Lypd8l
ENSMUSG00000032754.15	1563.13	-0.416819	0.184869	-2.25468	0.0241535	0.205611	Slc8b1
ENSMUSG00000048217.12	709.464	0.709807	0.314866	2.25432	0.0241762	0.205611	Nags
ENSMUSG00000055024.13	2123.42	0.497284	0.220614	2.25409	0.0241903	0.205611	Ep300
ENSMUSG00000033508.9	214.63	-1.49082	0.661408	-2.25402	0.0241951	0.205611	Asprv1
ENSMUSG00000117098.2	2735.93	0.791618	0.351266	2.25361	0.0242207	0.205611	Gm49909
ENSMUSG00000036181.3	12578.4	0.754388	0.334758	2.25353	0.0242256	0.205611	H1f2
ENSMUSG00000032002.11	1354.39	-0.511962	0.227193	-2.25342	0.0242324	0.205611	Dcun1d5
ENSMUSG00000038366.16	15418.2	0.332303	0.147468	2.25339	0.0242346	0.205611	Lasp1
ENSMUSG00000038095.16	2629.19	0.400246	0.177626	2.2533	0.02424	0.205611	Sbno1
ENSMUSG00000031150.14	688.833	0.515168	0.228633	2.25325	0.0242433	0.205611	Ccdc120
ENSMUSG00000039087.18	1823.56	0.713226	0.316558	2.25306	0.0242551	0.205611	Rreb1
ENSMUSG00000030954.12	3.85496	-3.35175	1.48789	-2.25269	0.0242788	NA	Gp2
ENSMUSG00000060791.16	610.389	-0.801794	0.355961	-2.25248	0.0242923	0.205617	Gmfg
ENSMUSG00000063808.15	632.557	0.436611	0.193844	2.25238	0.0242983	0.205617	Gpatch1
ENSMUSG00000021786.14	1194.26	0.339393	0.150692	2.25223	0.0243081	0.205617	Oxsm
ENSMUSG00000071359.14	805.52	-0.450806	0.200162	-2.2522	0.0243095	0.205617	Tbpl1
ENSMUSG00000025967.17	11928.2	-0.774068	0.343852	-2.25116	0.0243751	0.206018	Eef1b2
ENSMUSG00000027007.17	6600.34	0.53427	0.237345	2.25103	0.0243838	0.206018	Itprid2
ENSMUSG00000074736.11	134.544	1.61602	0.718161	2.25022	0.0244347	0.20607	Syndig1
ENSMUSG00000060621.7	28.8882	0.958079	0.42578	2.25018	0.0244378	0.20607	Nkpd1
ENSMUSG00000039357.3	613.324	-0.428596	0.19048	-2.25008	0.024444	0.20607	Fut11
ENSMUSG00000090150.11	4363.13	0.453508	0.201565	2.24994	0.0244529	0.20607	Acad11
ENSMUSG00000031636.8	2111.19	1.18522	0.526793	2.24987	0.0244571	0.20607	Pdlim3
ENSMUSG00000040943.13	785.907	0.412922	0.183593	2.24912	0.024505	0.206346	Tet2
ENSMUSG00000032717.15	117.548	-0.643426	0.286103	-2.24893	0.0245169	0.206346	Mdfi
ENSMUSG00000095545.9	1498.39	-0.312889	0.139157	-2.24846	0.0245466	0.206483	Zfp969
ENSMUSG00000074604.10	5870.68	-0.848722	0.377623	-2.24754	0.0246057	0.206866	Mgst2
ENSMUSG00000024260.15	962.193	0.658336	0.29296	2.24719	0.0246282	0.206942	Sap130
ENSMUSG00000104445.2	154.59	0.76175	0.339034	2.24682	0.0246514	0.207023	Rhbg
ENSMUSG00000025733.18	6376.76	0.452351	0.201385	2.2462	0.0246915	0.207246	Rhot2
ENSMUSG00000060860.9	3106.66	-0.521105	0.232038	-2.24578	0.0247182	0.207302	Ube2s
ENSMUSG00000020460.16	14617.1	-0.714359	0.318114	-2.2456	0.0247294	0.207302	Rps27a
ENSMUSG00000024516.14	3015.87	-0.723568	0.322236	-2.24546	0.0247388	0.207302	Sec11c
ENSMUSG00000026380.11	6499.27	0.511312	0.227752	2.24504	0.0247658	0.207415	Tfcp2l1
ENSMUSG00000036052.15	611.454	0.691968	0.308336	2.2442	0.0248195	0.207751	Dnajb5
ENSMUSG00000035864.15	99.6302	1.22294	0.545066	2.24365	0.0248551	0.2079	Syt1
ENSMUSG00000061983.8	17274.4	-0.731198	0.325918	-2.2435	0.0248644	0.2079	Rps12
ENSMUSG00000050930.6	116.28	0.71638	0.319353	2.24322	0.0248824	0.207937	Map10
ENSMUSG00000049680.18	3638.43	0.462593	0.206276	2.24259	0.0249232	0.207955	Urgcp
ENSMUSG00000006728.13	4125.08	-0.545768	0.243421	-2.24207	0.0249567	0.207955	Cdk4
ENSMUSG00000028139.6	45.9637	1.40042	0.624627	2.24201	0.0249605	0.207955	Riiad1
ENSMUSG00000055322.17	4198.38	1.21226	0.540792	2.24164	0.0249844	0.207955	Tns1
ENSMUSG00000024069.15	669.859	0.281118	0.125414	2.24152	0.0249923	0.207955	Slc30a6
ENSMUSG00000022822.17	1762.91	0.611331	0.272732	2.24151	0.0249933	0.207955	Abcc5
ENSMUSG00000041642.19	2700.7	0.656171	0.292772	2.24124	0.0250108	0.207955	Kif21b
ENSMUSG00000074647.5	58.6155	0.938186	0.418606	2.24122	0.0250121	0.207955	Fam83c
ENSMUSG00000109336.2	2036.63	0.52759	0.235407	2.24118	0.0250143	0.207955	Samd4b
ENSMUSG00000028337.15	12372.5	0.290888	0.129797	2.24109	0.0250203	0.207955	Coro2a
ENSMUSG00000012705.17	28.9187	-1.98691	0.886859	-2.24039	0.0250658	0.207965	Retn
ENSMUSG00000038508.8	172.641	0.787743	0.351626	2.24029	0.0250722	0.207965	Gdf15
ENSMUSG00000031433.16	65.327	0.933111	0.416543	2.24013	0.0250826	0.207965	Rbm41
ENSMUSG00000004929.13	1481.28	-0.466645	0.208333	-2.23991	0.025097	0.207965	Thop1
ENSMUSG00000028293.15	4471.36	-0.42549	0.18996	-2.2399	0.0250977	0.207965	Slc35a1
ENSMUSG00000041084.9	2631.39	-0.607314	0.271145	-2.23982	0.0251029	0.207965	Ostc
ENSMUSG00000031246.15	3390.07	-0.381763	0.170465	-2.23954	0.0251209	0.208001	Sh3bgrl
ENSMUSG00000042688.17	4219.17	0.530707	0.236996	2.23931	0.0251358	0.208012	Mapk6
ENSMUSG00000078572.4	749.865	-0.696947	0.311267	-2.23907	0.0251517	0.208025	Ndufaf8
ENSMUSG00000004263.16	3772.71	0.472408	0.211006	2.23883	0.025167	0.208025	Atn1
ENSMUSG00000052310.10	4348.32	-0.372569	0.166425	-2.23866	0.0251782	0.208025	Slc39a1
ENSMUSG00000022641.16	619.253	0.483371	0.216023	2.23759	0.025248	0.20849	Bbx
ENSMUSG00000042787.16	243.724	-0.370932	0.165801	-2.23721	0.0252725	0.20858	Exog
ENSMUSG00000037110.21	2367.57	0.261477	0.11694	2.23599	0.0253525	0.209084	Ralgapa2
ENSMUSG00000043832.14	153.138	-1.41942	0.634844	-2.23586	0.0253608	0.209084	Clec4a3
ENSMUSG00000057134.8	1098.73	-0.273529	0.122375	-2.23516	0.0254067	0.209249	Ado
ENSMUSG00000005045.17	140.347	1.47736	0.660993	2.23506	0.0254131	0.209249	Chd5
ENSMUSG00000024451.10	362.723	-0.469139	0.209912	-2.23493	0.0254218	0.209249	Arap3
ENSMUSG00000029173.13	1500.29	0.323911	0.144953	2.2346	0.0254439	0.209318	Sepsecs
ENSMUSG00000051451.7	2068.43	-0.335851	0.150338	-2.23397	0.0254852	0.209489	Crebzf
ENSMUSG00000051483.10	9226.01	0.610766	0.273412	2.23386	0.025492	0.209489	Cbr1
ENSMUSG00000037851.14	1463.15	0.562845	0.252085	2.23276	0.0255648	0.209927	Iars
ENSMUSG00000054871.6	371.337	-0.531107	0.237883	-2.23264	0.0255727	0.209927	Tmem158
ENSMUSG00000015112.16	1735.14	0.438213	0.19636	2.23169	0.0256357	0.210331	Slc25a13
ENSMUSG00000001305.6	454.905	-0.493086	0.22103	-2.23086	0.0256906	0.210668	Rrp15
ENSMUSG00000025484.10	884.851	-0.309632	0.138834	-2.23022	0.0257326	0.2109	Bet1l
ENSMUSG00000044296.11	8.51261	1.55183	0.695822	2.23021	0.0257338	NA	Zfp879
ENSMUSG00000028693.16	1805.91	-0.43232	0.193926	-2.22931	0.0257934	0.211285	Nasp
ENSMUSG00000019943.11	13349.1	0.934896	0.419423	2.22901	0.0258135	0.211313	Atp2b1
ENSMUSG00000022707.17	389.295	-0.427701	0.191894	-2.22884	0.0258244	0.211313	Gbe1
ENSMUSG00000028199.19	668.855	0.451641	0.202672	2.22843	0.0258518	0.211424	Cryz
ENSMUSG00000031875.8	407.174	-0.842011	0.378021	-2.22742	0.0259194	0.211864	Cmtm3
ENSMUSG00000028796.18	3112.3	-0.367799	0.165172	-2.22677	0.0259627	0.211921	Phc2
ENSMUSG00000010307.8	432.878	-0.707907	0.317909	-2.22676	0.0259631	0.211921	Tmem86a
ENSMUSG00000017716.16	1148.23	-0.711663	0.319605	-2.22669	0.0259679	0.211921	Birc5
ENSMUSG00000049751.7	5325.61	-0.668764	0.300438	-2.22596	0.0260168	0.212207	Rpl36al
ENSMUSG00000031740.9	2173.72	-0.782503	0.351633	-2.22534	0.0260585	0.212434	Mmp2
ENSMUSG00000053985.11	67.9718	0.783891	0.352356	2.22471	0.0261004	0.212615	Zfp14
ENSMUSG00000040498.8	299.411	0.601959	0.270593	2.22459	0.0261085	0.212615	Igsf23
ENSMUSG00000044676.11	218.816	0.705924	0.317406	2.22404	0.0261458	0.212807	Zfp612
ENSMUSG00000054203.8	209.152	-1.06681	0.479771	-2.22359	0.0261763	0.212941	Ifi205
ENSMUSG00000064177.9	18.4592	-1.22591	0.551508	-2.22283	0.026227	0.213241	Ghrl
ENSMUSG00000032109.16	858.6	-0.579384	0.260694	-2.22247	0.0262518	0.213329	Nlrx1
ENSMUSG00000063576.13	2969.47	0.418384	0.188279	2.22215	0.0262729	0.213387	Klhdc3
ENSMUSG00000031543.19	244.052	1.56059	0.702354	2.22194	0.0262871	0.213388	Ank1
ENSMUSG00000042364.12	892.892	-0.596727	0.268585	-2.22174	0.0263009	0.213388	Snx18
ENSMUSG00000048668.17	866.05	-0.418453	0.188363	-2.22153	0.026315	0.21339	Rhno1
ENSMUSG00000022324.16	2184.72	0.728021	0.32777	2.22114	0.0263417	0.213404	Matn2
ENSMUSG00000025429.10	332.999	0.5914	0.266265	2.22109	0.0263446	0.213404	Pstpip2
ENSMUSG00000022884.17	12237	-0.448225	0.201857	-2.2205	0.0263845	0.213614	Eif4a2
ENSMUSG00000002102.16	4508.96	-0.442531	0.199357	-2.21979	0.0264328	0.213892	Psmc3
ENSMUSG00000032423.14	3179.85	-0.350158	0.157776	-2.21934	0.0264638	0.213985	Syncrip
ENSMUSG00000050621.8	10480.8	-0.720611	0.324715	-2.21921	0.0264722	0.213985	Rps27rt
ENSMUSG00000029004.16	1554.55	0.824068	0.371489	2.21828	0.0265356	0.214268	Kmt2e
ENSMUSG00000043419.12	63.3447	-0.663827	0.299371	-2.21741	0.0265954	0.214268	Rnf227
ENSMUSG00000078681.11	703.098	-0.584202	0.263489	-2.21718	0.0266108	0.214268	Tm2d3
ENSMUSG00000024535.17	603.187	-0.405076	0.182699	-2.21718	0.0266109	0.214268	Snx24
ENSMUSG00000040712.17	5767.18	0.380666	0.171699	2.21706	0.0266189	0.214268	Camta2
ENSMUSG00000002221.12	1056.03	0.412159	0.185916	2.21691	0.0266295	0.214268	Paxip1
ENSMUSG00000036854.15	359.066	1.04728	0.472416	2.21686	0.0266327	0.214268	Hspb6
ENSMUSG00000026683.15	404.181	-0.378389	0.170706	-2.21661	0.0266497	0.214268	Nuf2
ENSMUSG00000017639.14	1391.63	1.00208	0.452144	2.21629	0.0266718	0.214268	Rab11fip4
ENSMUSG00000036731.8	17.3565	1.41404	0.638028	2.21626	0.0266736	0.214268	Cysrt1
ENSMUSG00000078607.7	71.0912	0.841494	0.379705	2.21618	0.0266794	0.214268	1810010H24Rik
ENSMUSG00000027331.16	939.66	-0.692619	0.312544	-2.21607	0.0266869	0.214268	Knstrn
ENSMUSG00000020134.14	1494.44	0.373632	0.168608	2.21598	0.0266927	0.214268	Peli1
ENSMUSG00000020793.6	398.119	2.05733	0.928469	2.21583	0.0267031	0.214268	Galr2
ENSMUSG00000027263.13	1395.02	0.512935	0.231524	2.21547	0.0267278	0.214298	Tubgcp4
ENSMUSG00000032292.9	171.668	0.706561	0.318936	2.21537	0.0267348	0.214298	Nr2e3
ENSMUSG00000021482.11	1160.02	-0.396414	0.178969	-2.21499	0.0267609	0.214301	Prxl2c
ENSMUSG00000032000.18	1672.24	0.502695	0.226955	2.21495	0.0267632	0.214301	Birc3
ENSMUSG00000036356.16	36.8534	-0.976105	0.440794	-2.21443	0.0267995	0.21448	Csgalnact1
ENSMUSG00000041203.10	4898.69	-0.60662	0.274152	-2.21271	0.0269175	0.215312	Trir
ENSMUSG00000024446.14	787.794	-0.596858	0.269796	-2.21226	0.0269488	0.215337	Rpp21
ENSMUSG00000044340.8	503.796	0.465095	0.210282	2.21177	0.0269827	0.215337	Phlpp1
ENSMUSG00000001349.6	9055.02	1.79562	0.811862	2.21173	0.0269856	0.215337	Cnn1
ENSMUSG00000019909.5	36.4612	-0.963059	0.435446	-2.21166	0.0269899	0.215337	Fam162b
ENSMUSG00000020431.6	55.5419	1.47582	0.667295	2.21165	0.026991	0.215337	Adcy1
ENSMUSG00000044361.17	34.3225	1.19737	0.54154	2.21104	0.0270331	0.215493	BC024139
ENSMUSG00000043154.16	717.84	0.459654	0.207913	2.21081	0.0270493	0.215493	Ppp2r3a
ENSMUSG00000032512.8	1251.07	0.486585	0.220099	2.21076	0.0270527	0.215493	Wdr48
ENSMUSG00000058400.14	29.0238	2.06599	0.934623	2.2105	0.0270703	0.215522	Qrfpr
ENSMUSG00000028749.8	42.7005	-1.29514	0.586218	-2.20932	0.0271522	0.215956	Pla2g2f
ENSMUSG00000017167.7	634.011	0.663861	0.300483	2.20931	0.0271531	0.215956	Cntnap1
ENSMUSG00000042599.9	1756.79	0.288003	0.130379	2.20897	0.0271765	0.21603	Kdm7a
ENSMUSG00000031994.14	199.315	1.2781	0.578873	2.20792	0.02725	0.216301	Adamts8
ENSMUSG00000030091.18	1358.81	0.74879	0.339154	2.20781	0.0272573	0.216301	Nup210
ENSMUSG00000025060.16	4111.39	0.503676	0.228148	2.20767	0.027267	0.216301	Slk
ENSMUSG00000027828.13	5816.15	-0.362924	0.164465	-2.2067	0.0273353	0.216301	Ssr3
ENSMUSG00000038705.14	1121.7	0.394333	0.1787	2.20668	0.0273366	0.216301	Gmeb2
ENSMUSG00000058921.4	636.546	0.916493	0.415339	2.20662	0.0273409	0.216301	Slc10a5
ENSMUSG00000042682.11	2263.45	-0.526587	0.238657	-2.20646	0.0273517	0.216301	Selenok
ENSMUSG00000046364.15	6134.24	-0.674324	0.305652	-2.20618	0.0273713	0.216301	Rpl27a
ENSMUSG00000038518.16	1135.42	0.311251	0.141095	2.20596	0.0273868	0.216301	Jarid2
ENSMUSG00000033335.18	10344	0.340783	0.154484	2.20594	0.0273884	0.216301	Dnm2
ENSMUSG00000073043.6	1442.97	0.387153	0.175507	2.20592	0.0273899	0.216301	Atoh1
ENSMUSG00000028655.12	87.502	-1.51925	0.688735	-2.20586	0.027394	0.216301	Mfsd2a
ENSMUSG00000007892.9	31114.9	-0.695505	0.315299	-2.20586	0.0273941	0.216301	Rplp1
ENSMUSG00000033717.7	10796	0.684289	0.310247	2.20563	0.0274102	0.216316	Adra2a
ENSMUSG00000022407.11	1309.86	0.392093	0.177794	2.20533	0.0274311	0.21637	Adsl
ENSMUSG00000079677.3	627.355	-0.582124	0.264049	-2.20461	0.0274818	0.216658	Fdx2
ENSMUSG00000029049.15	97.7968	0.534185	0.242335	2.20433	0.0275014	0.216701	Morn1
ENSMUSG00000031853.6	1348	0.593394	0.269273	2.20369	0.0275463	0.216943	Map3k21
ENSMUSG00000028081.7	28001.6	-0.711988	0.323139	-2.20335	0.02757	0.217018	Rps3a1
ENSMUSG00000073889.11	869.03	-0.586427	0.266196	-2.20299	0.0275958	0.217109	Il11ra1
ENSMUSG00000039994.16	448.221	-0.397818	0.180624	-2.20247	0.0276321	0.217262	Timeless
ENSMUSG00000074863.6	156.583	0.454703	0.206478	2.20219	0.0276519	0.217262	Platr25
ENSMUSG00000042821.8	149.252	-0.862213	0.39154	-2.20211	0.0276577	0.217262	Snai1
ENSMUSG00000054280.15	847.822	0.710405	0.322644	2.20183	0.0276777	0.217291	Prr14l
ENSMUSG00000014504.17	949.986	-0.62472	0.283752	-2.20164	0.0276907	0.217291	Srp19
ENSMUSG00000020863.16	3764.05	-0.338635	0.153824	-2.20145	0.027704	0.217291	Luc7l3
ENSMUSG00000036315.14	644.392	-0.602217	0.273637	-2.20079	0.027751	0.217428	Polr1h
ENSMUSG00000118295.2	269.951	0.405882	0.184454	2.20045	0.0277752	0.217428	Gm8437
[truncated: 17,004 more rows]

## Sheet: DEG_CREM_flfl_VilCRE_WT_vs_Del
Gene.stable.ID.version	baseMean	log2FoldChange	lfcSE	stat	pvalue	padj	Gene.name
ENSMUSG00000040640.12	39.2348	2.87381	0.526828	5.45493	4.8992e-08	0.000931974	Erc2
ENSMUSG00000034780.7	24.2854	-3.04864	0.637355	-4.78327	1.72466e-06	0.0164041	B3galt1
ENSMUSG00000031778.14	2322.47	-0.643956	0.141845	-4.53986	5.62926e-06	0.0356951	Cx3cl1
ENSMUSG00000044042.20	1362.63	1.17192	0.272046	4.30781	1.64878e-05	0.0784118	Fmn1
ENSMUSG00000037705.14	7.27809	-5.09637	1.20595	-4.22604	2.37842e-05	0.0904893	Tecta
ENSMUSG00000067656.14	11.7103	2.7883	0.686954	4.05893	4.92974e-05	0.156297	Slc22a27
ENSMUSG00000031757.8	27.6218	2.93287	0.748234	3.91972	8.86529e-05	0.240921	Mt4
ENSMUSG00000015829.14	17.0984	-2.9754	0.795904	-3.7384	0.000185199	0.440379	Tnr
ENSMUSG00000032796.9	228.485	1.46399	0.398892	3.67013	0.000242425	0.512407	Lama1
ENSMUSG00000027559.6	116.707	-2.16547	0.603058	-3.59081	0.000329657	0.567998	Car3
ENSMUSG00000021943.8	68.8118	-3.2927	0.917062	-3.59049	0.000330056	0.567998	Gdf10
ENSMUSG00000118491.2	3.41638	-5.21548	1.4752	-3.53544	0.0004071	0.567998	Gm44505
ENSMUSG00000030562.18	32.0811	-1.32011	0.375345	-3.51707	0.000436345	0.567998	Nox4
ENSMUSG00000047728.14	643.19	1.32352	0.376743	3.51305	0.000442988	0.567998	Ly6g2
ENSMUSG00000050954.16	89.5601	-1.19669	0.341051	-3.50882	0.000450107	0.567998	Zfp169
ENSMUSG00000040380.15	119.853	-0.794015	0.22732	-3.49294	0.000477735	0.567998	Cbln3
ENSMUSG00000026495.9	178.236	1.27792	0.369904	3.45473	0.000550836	0.588199	Efcab2
ENSMUSG00000038685.19	785.371	0.489636	0.141844	3.45194	0.000556567	0.588199	Rtel1
ENSMUSG00000039126.11	297.987	-0.851219	0.248603	-3.42401	0.000617035	0.617782	Prune2
ENSMUSG00000036502.15	53.4368	2.05831	0.611812	3.36428	0.000767432	0.729942	Tmem255a
ENSMUSG00000021240.7	959.259	0.302027	0.0908495	3.32448	0.000885851	0.796497	Abcd4
ENSMUSG00000030004.7	6.5779	2.72504	0.822389	3.31357	0.000921145	0.796497	Nat8
ENSMUSG00000106715.4	156.486	1.1462	0.348981	3.28443	0.00102188	0.839572	Tmem265
ENSMUSG00000094796.3	55.0266	2.05251	0.630742	3.25413	0.00113742	0.839572	BC147527
ENSMUSG00000018845.15	103.834	-1.20353	0.372568	-3.23037	0.00123631	0.839572	Unc45b
ENSMUSG00000028255.7	31754.4	-1.53108	0.480894	-3.18381	0.00145349	0.839572	Clca1
ENSMUSG00000032268.14	56.7891	-1.46614	0.460742	-3.18213	0.00146196	0.839572	Tmprss5
ENSMUSG00000060615.6	2279.77	-2.2275	0.708952	-3.14197	0.00167817	0.839572	Ang4
ENSMUSG00000032079.13	4.37753	-5.55928	1.77066	-3.13966	0.00169142	0.839572	Apoa5
ENSMUSG00000021846.11	500.97	-0.671761	0.213993	-3.13918	0.00169421	0.839572	Peli2
ENSMUSG00000019785.15	9.49552	-2.41998	0.772266	-3.13362	0.00172666	0.839572	Clvs2
ENSMUSG00000058656.14	421.369	-1.03503	0.331327	-3.12389	0.00178478	0.839572	Samd12
ENSMUSG00000054580.15	253.325	-0.676145	0.216511	-3.12291	0.0017907	0.839572	Pla2r1
ENSMUSG00000064177.9	45.2884	1.60886	0.516632	3.11412	0.00184493	0.839572	Ghrl
ENSMUSG00000050505.8	31.6796	-1.0371	0.333267	-3.11191	0.00185884	0.839572	Pcdh20
ENSMUSG00000032496.8	58.7741	1.76383	0.568097	3.1048	0.00190406	0.839572	Ltf
ENSMUSG00000030600.16	70.5577	-0.987631	0.318652	-3.0994	0.00193912	0.839572	Lrfn1
ENSMUSG00000042763.10	13.8523	-1.59944	0.517348	-3.09161	0.00199072	0.839572	Maneal
ENSMUSG00000046593.4	4.10988	4.27182	1.38362	3.08743	0.00201894	0.839572	Tmem215
ENSMUSG00000054263.13	709.714	-0.811699	0.263541	-3.07997	0.00207022	0.839572	Lifr
ENSMUSG00000074768.7	16.8438	-5.34755	1.74638	-3.06208	0.00219802	0.839572	Bhmt
ENSMUSG00000064246.11	383.526	2.43499	0.796718	3.05627	0.0022411	0.839572	Chil1
ENSMUSG00000042647.14	801.77	0.648792	0.213634	3.03694	0.00238997	0.839572	Acad12
ENSMUSG00000063063.13	40.8895	-1.73399	0.572763	-3.02742	0.00246653	0.839572	Ctnna2
ENSMUSG00000027966.21	16.4512	-3.27995	1.08463	-3.02401	0.00249445	0.839572	Col11a1
ENSMUSG00000041912.13	73.4323	-0.944948	0.313537	-3.01383	0.0025797	0.839572	Tdrkh
ENSMUSG00000032523.12	44.2213	-2.22257	0.737752	-3.01263	0.00258992	0.839572	Hhatl
ENSMUSG00000039629.15	170.872	-0.767184	0.256278	-2.99357	0.00275738	0.839572	Strip2
ENSMUSG00000026826.14	154.584	-1.29517	0.434047	-2.98394	0.00284567	0.839572	Nr4a2
ENSMUSG00000035126.20	71.7271	-0.970411	0.325874	-2.97787	0.00290256	0.839572	Dnai4
ENSMUSG00000024924.15	565.612	-1.22623	0.414068	-2.96143	0.00306211	0.839572	Vldlr
ENSMUSG00000028222.3	9.92503	-3.14403	1.06391	-2.95515	0.00312516	0.839572	Calb1
ENSMUSG00000052906.8	1064.59	0.412499	0.139589	2.9551	0.00312568	0.839572	Ubxn8
ENSMUSG00000078503.10	18.8064	1.60512	0.54351	2.95326	0.00314441	0.839572	Zfp990
ENSMUSG00000072774.11	87.0905	-0.818666	0.277353	-2.95172	0.00316013	0.839572	Zfp951
ENSMUSG00000021567.16	200.25	-0.899731	0.305107	-2.9489	0.00318903	0.839572	Nkd2
ENSMUSG00000043463.7	5.00213	-3.48474	1.18991	-2.92857	0.00340524	0.839572	Rab9b
ENSMUSG00000072575.5	2.51151	-4.75643	1.62819	-2.92131	0.00348568	0.839572	Eddm3b
ENSMUSG00000023387.9	8.51474	1.99552	0.683855	2.91804	0.00352237	0.839572	Kcnk16
ENSMUSG00000060176.5	72.4507	-0.891042	0.305533	-2.91635	0.00354152	0.839572	Kif27
ENSMUSG00000079012.12	49.8074	2.20021	0.757592	2.90422	0.00368174	0.839572	Serpina3m
ENSMUSG00000053914.10	5.69565	-2.39422	0.829079	-2.88781	0.00387935	0.839572	Kdm4d
ENSMUSG00000033739.9	311.216	0.773565	0.2688	2.87785	0.004004	0.839572	Fkbpl
ENSMUSG00000030528.13	236.089	0.7137	0.248173	2.87582	0.00402981	0.839572	Blm
ENSMUSG00000095648.9	100.437	-1.12133	0.390013	-2.87512	0.00403875	0.839572	Gm2004
ENSMUSG00000031647.11	907.038	-1.44664	0.505126	-2.86392	0.00418427	0.839572	Mfap3l
ENSMUSG00000043487.5	103.405	-0.98888	0.346055	-2.85758	0.00426885	0.839572	Acot6
ENSMUSG00000005674.10	2274.65	0.335445	0.117669	2.85074	0.00436172	0.839572	Tomm40l
ENSMUSG00000022053.14	6.87729	-2.39471	0.841769	-2.84485	0.00444325	0.839572	Ebf2
ENSMUSG00000023019.13	1707.38	-1.25614	0.442828	-2.83664	0.00455915	0.839572	Gpd1
ENSMUSG00000113701.3	33.8508	5.21489	1.8441	2.82788	0.00468579	0.839572	B230303A05Rik
ENSMUSG00000032375.16	481.015	-0.648605	0.229889	-2.82139	0.00478167	0.839572	Aph1b
ENSMUSG00000031750.16	366.593	1.15169	0.408818	2.81711	0.00484576	0.839572	Il34
ENSMUSG00000021301.10	5.94004	-2.48165	0.881524	-2.81518	0.00487504	0.839572	Hecw1
ENSMUSG00000015354.9	79.2059	-1.763	0.630182	-2.7976	0.00514835	0.839572	Pcolce2
ENSMUSG00000053030.12	5.71304	3.53772	1.26809	2.7898	0.00527402	0.839572	Spink2
ENSMUSG00000019817.19	85.8712	-1.46006	0.523622	-2.78838	0.00529729	0.839572	Plagl1
ENSMUSG00000026700.5	3.20492	4.52489	1.62497	2.78461	0.00535924	0.839572	Tnfsf4
ENSMUSG00000016756.18	1637.65	-1.19052	0.42802	-2.78146	0.00541155	0.839572	Cmah
ENSMUSG00000036915.18	5.34873	-2.29721	0.82634	-2.77998	0.00543626	0.839572	Kirrel2
ENSMUSG00000062044.17	75.6832	-1.18351	0.426213	-2.77681	0.00548955	0.839572	Lmtk3
ENSMUSG00000033061.16	159.046	-1.57696	0.570127	-2.76598	0.00567515	0.839572	Resp18
ENSMUSG00000036560.15	80.4109	-2.01027	0.727839	-2.76197	0.00574529	0.839572	Lgi4
ENSMUSG00000029757.17	46.5474	-1.68699	0.614062	-2.74726	0.00600963	0.839572	Dync1i1
ENSMUSG00000115737.2	20.4658	1.31726	0.480372	2.74218	0.0061033	0.839572	Rpl19-ps3
ENSMUSG00000059430.15	10818.3	-1.30545	0.476517	-2.73957	0.00615198	0.839572	Actg2
ENSMUSG00000033054.8	482.795	-0.589732	0.215534	-2.73614	0.00621647	0.839572	Npat
ENSMUSG00000074004.4	639.234	-1.44585	0.528896	-2.73371	0.0062625	0.839572	B3gnt6
ENSMUSG00000030303.16	359.363	-0.900982	0.330257	-2.72812	0.00636962	0.839572	Far2
ENSMUSG00000034212.15	17.9094	2.69378	0.987898	2.72678	0.00639563	0.839572	Ankmy1
ENSMUSG00000051373.6	44.3107	-0.942868	0.346363	-2.7222	0.00648495	0.839572	Plpp7
ENSMUSG00000069170.15	60.4497	1.43534	0.528822	2.71422	0.00664323	0.839572	Adgrv1
ENSMUSG00000090877.4	3806.36	-1.71572	0.632302	-2.71345	0.0066587	0.839572	Hspa1b
ENSMUSG00000061436.16	324.987	-0.60699	0.223778	-2.71246	0.00667849	0.839572	Hipk2
ENSMUSG00000024926.11	1248.83	0.252087	0.0930251	2.70988	0.00673067	0.839572	Kat5
ENSMUSG00000031725.9	5451.3	-1.07425	0.396821	-2.70715	0.00678634	0.839572	Ces1f
ENSMUSG00000046242.9	15.1811	1.65941	0.61337	2.7054	0.00682226	0.839572	Nme9
ENSMUSG00000067049.9	2.62892	4.85466	1.79988	2.69721	0.00699233	0.839572	Unc93a
ENSMUSG00000040046.15	654.348	-1.59253	0.591939	-2.69036	0.00713758	0.839572	Tph1
ENSMUSG00000021986.10	28.2692	2.29653	0.853658	2.69022	0.0071404	0.839572	Amer2
ENSMUSG00000046449.16	94.0221	-0.796167	0.296125	-2.68862	0.0071748	0.839572	Nexmif
ENSMUSG00000091971.4	1595.74	-1.47957	0.55098	-2.68535	0.0072454	0.839572	Hspa1a
ENSMUSG00000026678.11	5637.67	-1.29661	0.482877	-2.68518	0.00724916	0.839572	Rgs5
ENSMUSG00000031910.15	24.2437	-1.2821	0.478747	-2.67804	0.00740543	0.839572	Has3
ENSMUSG00000027420.14	204.518	0.488255	0.182434	2.67634	0.00744318	0.839572	Bfsp1
ENSMUSG00000037254.19	4.5833	-2.72722	1.02046	-2.67255	0.0075278	0.839572	Itih2
ENSMUSG00000039419.18	59.0127	-1.10399	0.413261	-2.67141	0.00755322	0.839572	Cntnap2
ENSMUSG00000034416.19	22.1108	2.74268	1.02732	2.66973	0.00759124	0.839572	Pkd1l2
ENSMUSG00000049134.16	151.806	0.829936	0.31129	2.66612	0.00767324	0.839572	Nrap
ENSMUSG00000039474.14	776.614	-0.408943	0.153734	-2.66007	0.00781242	0.839572	Wfs1
ENSMUSG00000047146.18	51.465	-1.01263	0.380938	-2.65825	0.00785468	0.839572	Tet1
ENSMUSG00000021367.9	846.626	0.994855	0.374796	2.65439	0.00794517	0.839572	Edn1
ENSMUSG00000064179.14	159.012	1.05813	0.39956	2.64824	0.0080913	0.839572	Tnnt1
ENSMUSG00000032285.16	518.478	-0.617267	0.233143	-2.64759	0.00810686	0.839572	Dnaja4
ENSMUSG00000023473.14	82.1241	-1.84831	0.703873	-2.62591	0.00864178	0.839572	Celsr3
ENSMUSG00000020990.6	33.8795	-1.99604	0.761788	-2.62021	0.00878753	0.839572	Cdkl1
ENSMUSG00000073530.12	15.8926	-2.83369	1.08179	-2.61945	0.00880716	0.839572	Pappa2
ENSMUSG00000081984.4	10.4189	2.12154	0.810832	2.61649	0.00888384	0.839572	Dnajb3
ENSMUSG00000063455.17	64.6363	-1.26118	0.482524	-2.61372	0.00895622	0.839572	D630045J12Rik
ENSMUSG00000031772.18	13.9459	1.99007	0.761816	2.61228	0.00899408	0.839572	Cntnap4
ENSMUSG00000031431.14	3577.61	0.660717	0.252967	2.61187	0.00900494	0.839572	Tsc22d3
ENSMUSG00000060882.6	3.98961	-3.15433	1.21051	-2.60579	0.0091662	0.839572	Kcnd2
ENSMUSG00000021933.12	1.79176	-4.28002	1.64534	-2.60129	0.0092873	0.839572	Gucy1b2
ENSMUSG00000039611.3	3107.55	0.307121	0.118156	2.59929	0.00934165	0.839572	Pgap4
ENSMUSG00000061100.6	247.374	-1.9827	0.762875	-2.59899	0.00934996	0.839572	Retnla
ENSMUSG00000046480.7	14.3356	-1.52253	0.588534	-2.58699	0.00968173	0.839572	Scn4b
ENSMUSG00000046591.11	266.357	-0.675205	0.261125	-2.58575	0.00971669	0.839572	Ticrr
ENSMUSG00000030924.17	218.885	0.490305	0.189705	2.58456	0.00975033	0.839572	Rexo5
ENSMUSG00000022157.9	8.38548	1.62816	0.630121	2.58389	0.0097693	0.839572	Mcpt8
ENSMUSG00000031781.15	2214.97	0.519462	0.201136	2.58264	0.00980477	0.839572	Ciapin1
ENSMUSG00000000365.10	6.89936	2.9876	1.15733	2.58145	0.00983855	0.839572	Rnf17
ENSMUSG00000020014.19	11.4674	3.05442	1.18544	2.57661	0.00997732	0.839572	Cfap54
ENSMUSG00000022383.14	268.327	-1.29321	0.503934	-2.56623	0.010281	0.839572	Ppara
ENSMUSG00000061603.9	78.7987	-1.23074	0.479642	-2.56596	0.010289	0.839572	Akap6
ENSMUSG00000103793.2	28.0724	-1.90455	0.743434	-2.56183	0.0104121	0.839572	Pcdhga6
ENSMUSG00000035299.17	711.317	0.664462	0.259727	2.55831	0.0105183	0.839572	Mid1
ENSMUSG00000018470.9	66.7515	-0.964812	0.377225	-2.55766	0.010538	0.839572	Kcnab3
ENSMUSG00000039330.6	7.7853	2.48913	0.973803	2.5561	0.0105854	0.839572	Tsga10ip
ENSMUSG00000027797.16	671.236	-0.5827	0.228011	-2.55558	0.010601	0.839572	Dclk1
ENSMUSG00000078532.10	192.202	-0.9252	0.362668	-2.5511	0.0107385	0.839572	Nkain1
ENSMUSG00000095199.9	80.2083	1.20565	0.472944	2.54925	0.0107956	0.839572	Zfp967
ENSMUSG00000044022.6	6.49617	-2.81501	1.10646	-2.54417	0.0109539	0.839572	Pcdhb21
ENSMUSG00000058216.14	310.698	1.16693	0.459486	2.53965	0.0110965	0.839572	Gstp3
ENSMUSG00000078173.4	18.7431	7.68882	3.02804	2.53921	0.0111104	0.839572	Lenep
ENSMUSG00000026415.12	74.541	-1.45087	0.573302	-2.53072	0.0113828	0.839572	Fcamr
ENSMUSG00000040325.17	1444.51	-0.620257	0.24517	-2.52991	0.0114093	0.839572	Dcaf1
ENSMUSG00000050761.5	680.535	1.73315	0.685162	2.52955	0.0114209	0.839572	Gp1bb
ENSMUSG00000050973.12	392.961	-0.615359	0.243737	-2.52469	0.0115802	0.839572	Gdpgp1
ENSMUSG00000030532.7	246.962	0.570179	0.225987	2.52306	0.0116339	0.839572	Hddc3
ENSMUSG00000008932.11	5.93588	-2.30849	0.918142	-2.5143	0.0119269	0.839572	Slc1a7
ENSMUSG00000009394.14	223.915	-0.901469	0.359177	-2.50982	0.0120794	0.839572	Syn2
ENSMUSG00000039628.10	4.52408	4.41829	1.76203	2.5075	0.0121587	0.839572	Hs3st6
ENSMUSG00000035200.8	220.458	-1.57572	0.62958	-2.50281	0.012321	0.839572	Chrnb4
ENSMUSG00000013338.17	80.1687	2.48009	0.991102	2.50236	0.012337	0.839572	Fer1l4
ENSMUSG00000095620.8	51.7434	2.04154	0.816174	2.50135	0.0123721	0.839572	Csta2
ENSMUSG00000031371.15	585.921	0.916432	0.366769	2.49867	0.0124662	0.839572	Haus7
ENSMUSG00000001120.16	154.039	-0.577875	0.231331	-2.49804	0.0124881	0.839572	Pcbp3
ENSMUSG00000041552.8	2.52368	-4.13399	1.65777	-2.49371	0.0126416	0.839572	Ptchd1
ENSMUSG00000031284.17	33.9665	-1.32948	0.533639	-2.49136	0.0127256	0.839572	Pak3
ENSMUSG00000038248.9	105.016	-1.21811	0.489025	-2.4909	0.0127418	0.839572	Sobp
ENSMUSG00000009097.11	63.4388	0.841629	0.338102	2.48928	0.0128003	0.839572	Tbx1
ENSMUSG00000030469.11	255.312	-0.498788	0.20057	-2.48686	0.0128877	0.839572	Zfp719
ENSMUSG00000028287.5	2.79981	3.7011	1.49114	2.48207	0.0130622	0.839572	1700009N14Rik
ENSMUSG00000057457.12	6.44186	-3.0246	1.2187	-2.48182	0.0130715	0.839572	Phex
ENSMUSG00000047048.5	2.33393	3.38405	1.3636	2.4817	0.0130756	0.839572	Or10aa3
ENSMUSG00000037005.17	351.412	0.600423	0.24212	2.47986	0.0131435	0.839572	Xpnpep2
ENSMUSG00000036815.18	275.145	-1.6951	0.683994	-2.47824	0.0132031	0.839572	Dpp10
ENSMUSG00000055301.9	20.6039	-2.28545	0.922283	-2.47803	0.013211	0.839572	Adh7
ENSMUSG00000024027.9	30.8187	-1.01236	0.408786	-2.47649	0.013268	0.839572	Glp1r
ENSMUSG00000046971.8	115.432	1.11098	0.448655	2.47624	0.0132774	0.839572	Pla2g4f
ENSMUSG00000051323.17	126.534	-2.02866	0.8197	-2.47488	0.013328	0.839572	Pcdh19
ENSMUSG00000033157.18	557.53	0.570951	0.231339	2.46803	0.013586	0.839572	Abhd10
ENSMUSG00000022435.7	8.94991	2.16977	0.880368	2.46462	0.0137158	0.839572	Upk3a
ENSMUSG00000029088.17	24.5379	-2.14934	0.872232	-2.46419	0.0137324	0.839572	Kcnip4
ENSMUSG00000061740.9	1416.45	-0.900568	0.365871	-2.46144	0.0138382	0.839572	Cyp2d22
ENSMUSG00000035919.17	244.021	0.508186	0.206487	2.46111	0.013851	0.839572	Bbs9
ENSMUSG00000026483.14	2414.51	-1.26872	0.515531	-2.46099	0.0138556	0.839572	Niban1
ENSMUSG00000083757.3	7.12583	1.58708	0.646521	2.4548	0.0140965	0.839572	Rps15a-ps4
ENSMUSG00000028553.13	4.75214	-5.073	2.0674	-2.45381	0.0141353	0.839572	Angptl3
ENSMUSG00000026632.18	321.18	0.537199	0.218966	2.45334	0.0141537	0.839572	Tatdn3
ENSMUSG00000052234.3	3.84109	-4.1401	1.68825	-2.4523	0.0141946	0.839572	Epx
ENSMUSG00000057541.15	632.446	-0.397041	0.162173	-2.44825	0.014355	0.839572	Pus7
ENSMUSG00000029601.14	43.9865	0.820808	0.336237	2.44116	0.0146401	0.839572	Iqcd
ENSMUSG00000034949.19	240.595	-1.26858	0.519938	-2.43986	0.0146929	0.839572	Zfr2
ENSMUSG00000096740.9	304.903	1.077	0.44282	2.43215	0.0150096	0.839572	Lbhd1
ENSMUSG00000021123.13	159.048	1.41384	0.581543	2.43119	0.0150495	0.839572	Rdh12
ENSMUSG00000029352.15	96.1998	0.903938	0.371994	2.42998	0.0150996	0.839572	Crybb3
ENSMUSG00000028634.18	639.753	0.424781	0.175093	2.42603	0.015265	0.839572	Hivep3
ENSMUSG00000005640.12	187.175	-1.64135	0.676565	-2.426	0.0152661	0.839572	Insrr
ENSMUSG00000066072.14	2.60126	-3.53829	1.45875	-2.42556	0.0152849	0.839572	Cyp4a10
ENSMUSG00000035754.9	1721.09	0.644617	0.266167	2.42185	0.0154418	0.839572	Wdr18
ENSMUSG00000046618.8	83.1913	-0.636848	0.263338	-2.41837	0.0155903	0.839572	Olfml2a
ENSMUSG00000021573.16	1075.69	-1.1217	0.464121	-2.41684	0.0156561	0.839572	Tppp
ENSMUSG00000018012.12	399.984	0.775451	0.320947	2.41613	0.0156865	0.839572	Rac3
ENSMUSG00000058975.8	32.1258	-1.1711	0.484787	-2.4157	0.0157051	0.839572	Kcnc1
ENSMUSG00000039496.9	44.1753	-1.16573	0.482857	-2.41424	0.015768	0.839572	Cdnf
ENSMUSG00000103707.6	6.99974	-6.24071	2.58693	-2.4124	0.0158479	0.839572	Pcdha6
ENSMUSG00000049173.9	10.7261	1.95288	0.809669	2.41194	0.0158677	0.839572	Myoz3
ENSMUSG00000036529.18	4382.26	0.373399	0.154813	2.41194	0.0158678	0.839572	Sbf1
ENSMUSG00000046159.17	69.3007	-0.585552	0.242904	-2.41063	0.015925	0.839572	Chrm3
ENSMUSG00000041653.6	18.7842	-2.70618	1.12279	-2.41022	0.0159429	0.839572	Pnpla3
ENSMUSG00000004654.7	3.19445	-3.23548	1.34241	-2.41021	0.0159432	0.839572	Ghrhr
ENSMUSG00000000184.13	3197.52	-0.61869	0.256915	-2.40814	0.0160338	0.839572	Ccnd2
ENSMUSG00000092118.2	173.636	0.50298	0.208943	2.40726	0.0160728	0.839572	Fancf
ENSMUSG00000037259.16	41.5783	-0.948844	0.394252	-2.40669	0.0160976	0.839572	Dzank1
ENSMUSG00000049721.15	2352.71	0.510808	0.212311	2.40594	0.0161309	0.839572	Gal3st1
ENSMUSG00000078817.5	12.6143	2.71011	1.12707	2.40455	0.0161923	0.839572	Nlrp12
ENSMUSG00000062124.8	10.0862	2.0635	0.858524	2.40354	0.0162372	0.839572	Defb45
ENSMUSG00000096794.3	15.1096	1.20527	0.501983	2.40102	0.0163495	0.839572	Or8b1c
ENSMUSG00000095180.11	96.7876	1.11118	0.463071	2.39958	0.0164139	0.839572	Rhox5
ENSMUSG00000022026.8	29.5132	2.4669	1.0289	2.39762	0.0165018	0.839572	Olfm4
ENSMUSG00000038496.17	3.43863	-2.53989	1.06145	-2.39285	0.0167179	0.839572	Slc19a3
ENSMUSG00000031343.14	163.683	-0.75038	0.31364	-2.39248	0.0167347	0.839572	Gabra3
ENSMUSG00000032890.18	79.7675	-0.899241	0.37595	-2.39192	0.0167606	0.839572	Rims3
ENSMUSG00000062121.4	7.36796	1.95611	0.818209	2.39072	0.0168155	0.839572	Or10d1b
ENSMUSG00000060798.8	226.227	-0.478407	0.200295	-2.38851	0.016917	0.839572	Intu
ENSMUSG00000058290.5	799.252	0.916119	0.383879	2.38648	0.0170105	0.839572	Espl1
ENSMUSG00000029452.19	44.9901	-1.28712	0.53942	-2.38612	0.0170272	0.839572	Tmem116
ENSMUSG00000029195.11	13.128	-1.79791	0.753843	-2.38499	0.0170794	0.839572	Klb
ENSMUSG00000038963.16	319.368	-0.568253	0.238388	-2.38373	0.017138	0.839572	Slco4a1
ENSMUSG00000037234.18	1356.62	0.35099	0.147347	2.38206	0.0172162	0.839572	Hook3
ENSMUSG00000022437.8	7967.93	0.288524	0.121196	2.38065	0.0172823	0.839572	Samm50
ENSMUSG00000021575.17	64.6496	-1.2106	0.508867	-2.37902	0.0173588	0.839572	Ahrr
ENSMUSG00000044916.11	92.9111	0.81859	0.344143	2.37863	0.0173771	0.839572	Frey1
ENSMUSG00000034584.4	149.913	-0.911734	0.384016	-2.37421	0.0175865	0.839572	Exph5
ENSMUSG00000033576.13	950.541	0.812879	0.342413	2.37397	0.017598	0.839572	Apol6
ENSMUSG00000047502.15	37.3606	-1.70053	0.716459	-2.37352	0.0176193	0.839572	Mroh7
ENSMUSG00000031125.3	227.677	1.50487	0.634761	2.37077	0.0177512	0.839572	3830403N18Rik
ENSMUSG00000074766.11	31.5422	-1.20239	0.507296	-2.3702	0.0177783	0.839572	Ism1
ENSMUSG00000049115.16	166.224	-1.22778	0.518512	-2.3679	0.0178894	0.839572	Agtr1a
ENSMUSG00000053460.9	614.016	-0.486006	0.205393	-2.36622	0.0179707	0.839572	Ggcx
ENSMUSG00000024256.8	22.2909	-1.45795	0.616167	-2.36616	0.0179739	0.839572	Adcyap1
ENSMUSG00000029074.15	287.179	-1.00181	0.424613	-2.35935	0.0183068	0.839572	Ttll10
ENSMUSG00000036816.5	5.37042	2.89597	1.22893	2.35649	0.0184484	0.839572	Atoh7
ENSMUSG00000025094.9	179.775	-0.801	0.340274	-2.35399	0.0185733	0.839572	Slc18a2
ENSMUSG00000006494.12	2445.31	0.481305	0.20461	2.3523	0.0186577	0.839572	Pdk1
ENSMUSG00000026873.10	252.21	-0.661454	0.281251	-2.35183	0.0186814	0.839572	Phf19
ENSMUSG00000022211.10	65.3103	-1.19309	0.507402	-2.35137	0.0187042	0.839572	Carmil3
ENSMUSG00000019577.7	775.765	-1.24339	0.529243	-2.34937	0.0188051	0.839572	Pdk4
ENSMUSG00000034810.8	354.197	-1.07798	0.459032	-2.34837	0.0188557	0.839572	Scn7a
ENSMUSG00000031351.16	69.1877	0.87959	0.375088	2.34502	0.019026	0.839572	Zfp185
ENSMUSG00000021750.17	44.424	-1.90146	0.811288	-2.34376	0.0190906	0.839572	Fam107a
ENSMUSG00000045019.5	3279.15	0.599774	0.255965	2.34319	0.0191197	0.839572	Acer1
ENSMUSG00000036898.17	342.209	-0.336868	0.143887	-2.34121	0.0192216	0.839572	Zfp157
ENSMUSG00000027547.18	4.96133	3.14137	1.34297	2.33912	0.0193293	0.839572	Sall4
ENSMUSG00000028850.3	393.63	0.647636	0.276959	2.33839	0.0193672	0.839572	Gpatch3
ENSMUSG00000044139.13	36.17	-0.950112	0.40643	-2.3377	0.0194026	0.839572	Prss53
ENSMUSG00000033943.16	1246.26	-0.471241	0.201718	-2.33614	0.0194842	0.839572	Mga
ENSMUSG00000053675.9	75.78	1.45395	0.62249	2.3357	0.0195067	0.839572	Tgm5
ENSMUSG00000029838.12	648.685	-0.841365	0.360932	-2.33109	0.0197488	0.839572	Ptn
ENSMUSG00000048978.15	37.2377	-1.39149	0.597704	-2.32805	0.0199094	0.839572	Nrsn1
ENSMUSG00000032038.8	820.79	-1.49556	0.642465	-2.32785	0.0199203	0.839572	St3gal4
ENSMUSG00000027478.16	135.489	-0.571795	0.245828	-2.32599	0.0200189	0.839572	Dnmt3b
ENSMUSG00000029712.15	16.5596	-1.84808	0.794643	-2.32567	0.0200361	0.839572	Actl6b
ENSMUSG00000038526.15	22.3428	-1.83513	0.789173	-2.32538	0.0200516	0.839572	Car14
ENSMUSG00000026018.13	37.5277	0.758799	0.326585	2.32343	0.0201558	0.839572	Ica1l
ENSMUSG00000095029.3	6.04542	3.8317	1.64989	2.3224	0.0202115	0.839572	Gm36079
ENSMUSG00000053963.8	504.888	-1.53078	0.659424	-2.32139	0.020266	0.839572	Stum
ENSMUSG00000029865.5	145.229	1.99813	0.861736	2.31873	0.0204099	0.839572	Sval1
ENSMUSG00000050628.7	6805.57	0.387096	0.167118	2.31631	0.0205416	0.839572	Ubald2
ENSMUSG00000056812.15	14.8289	-2.57408	1.11219	-2.31442	0.0206448	0.839572	St8sia3
ENSMUSG00000081665.3	54.5144	1.26429	0.546535	2.31328	0.0207074	0.839572	Pira1
ENSMUSG00000021047.8	66.6262	-1.13757	0.491773	-2.31321	0.0207109	0.839572	Nova1
ENSMUSG00000046707.10	2047.24	-0.604664	0.2617	-2.31053	0.0208589	0.839572	Csnk2a2
ENSMUSG00000054169.8	371.829	-1.66047	0.719128	-2.309	0.0209435	0.839572	Ceacam10
ENSMUSG00000067942.7	744.35	-0.317533	0.13753	-2.30882	0.0209536	0.839572	Zfp160
ENSMUSG00000021234.10	102.312	-1.01493	0.439592	-2.30879	0.020955	0.839572	Fam161b
ENSMUSG00000022371.17	650.395	-0.923103	0.399892	-2.30838	0.0209778	0.839572	Col14a1
ENSMUSG00000021390.7	1824.43	-1.06715	0.462432	-2.3077	0.021016	0.839572	Ogn
ENSMUSG00000044033.17	176.609	0.556151	0.241175	2.30601	0.0211101	0.839572	Ccdc141
ENSMUSG00000020817.17	1613.31	-0.205939	0.0895207	-2.30047	0.0214219	0.839572	Rabep1
ENSMUSG00000098789.8	351.932	0.860752	0.374241	2.3	0.0214485	0.839572	Jmjd7
ENSMUSG00000038168.6	167.024	-0.92924	0.404134	-2.29934	0.0214857	0.839572	P3h2
ENSMUSG00000026643.17	1190.72	-0.282048	0.122666	-2.29932	0.0214869	0.839572	Nmt2
ENSMUSG00000029121.17	83.7178	-0.955959	0.415958	-2.29821	0.0215499	0.839572	Crmp1
ENSMUSG00000050272.11	13.0807	-1.49737	0.651795	-2.2973	0.0216014	0.839572	Dscam
ENSMUSG00000036198.13	2.98982	-2.67793	1.16591	-2.29685	0.0216273	0.839572	Arhgap36
ENSMUSG00000042810.15	852.757	0.36197	0.157846	2.29319	0.021837	0.839572	Krba1
ENSMUSG00000002475.17	286.722	-1.01577	0.443516	-2.29027	0.0220054	0.839572	Abhd3
ENSMUSG00000003354.7	10.9455	-1.46504	0.63969	-2.29023	0.0220078	0.839572	Ccdc65
ENSMUSG00000033508.9	258.327	2.00414	0.875098	2.29019	0.0220101	0.839572	Asprv1
ENSMUSG00000034993.8	6841.19	-0.23752	0.103717	-2.29008	0.0220166	0.839572	Vat1
ENSMUSG00000089989.11	11.8127	2.83773	1.23978	2.2889	0.0220849	0.839572	Gm45713
ENSMUSG00000039976.5	703.129	-0.993902	0.434561	-2.28714	0.0221875	0.839572	Tbc1d16
ENSMUSG00000037031.11	5496.35	0.437269	0.191259	2.28627	0.0222386	0.839572	Tspan15
ENSMUSG00000121596.1	76.9748	-1.15123	0.503577	-2.28611	0.022248	0.839572
ENSMUSG00000026504.18	521.13	0.788069	0.344774	2.28575	0.0222687	0.839572	Sdccag8
ENSMUSG00000018554.14	227.745	-1.27445	0.557739	-2.28503	0.022311	0.839572	Ybx2
ENSMUSG00000032224.16	16.7616	-1.43154	0.627005	-2.28314	0.0224218	0.839572	Fam81a
ENSMUSG00000020407.14	839.228	1.16953	0.512323	2.28281	0.0224418	0.839572	Upp1
ENSMUSG00000035505.15	335.145	-0.346738	0.151953	-2.28188	0.0224962	0.839572	Cox18
ENSMUSG00000033282.15	247.616	-0.69162	0.303165	-2.28133	0.0225289	0.839572	Rpgrip1l
ENSMUSG00000048503.8	48.8956	-1.27905	0.560877	-2.28044	0.0225817	0.839572	Tlcd5
ENSMUSG00000051652.5	246.974	-1.1014	0.483106	-2.27983	0.0226175	0.839572	Lrrc3
ENSMUSG00000103567.2	30.5113	-1.76158	0.772811	-2.27945	0.0226405	0.839572	Pcdhga5
ENSMUSG00000038530.12	256.775	-0.894415	0.39254	-2.27853	0.022695	0.839572	Rgs4
ENSMUSG00000040596.16	550.504	-0.609707	0.267594	-2.27848	0.0226981	0.839572	Pogk
ENSMUSG00000036634.16	43.4262	-0.811443	0.356504	-2.27611	0.0228395	0.839572	Mag
ENSMUSG00000026162.9	275.256	0.678098	0.298145	2.27439	0.0229428	0.839572	Nhej1
ENSMUSG00000032291.9	28.2348	-1.57138	0.691247	-2.27326	0.0230106	0.839572	Crabp1
ENSMUSG00000024032.8	2.95093	-3.10518	1.36725	-2.27112	0.0231397	0.839572	Tff1
ENSMUSG00000033208.8	40.6442	-1.15065	0.50679	-2.27046	0.0231794	0.839572	S100b
ENSMUSG00000022429.12	17.7511	-1.02743	0.452879	-2.26866	0.0232889	0.839572	Dmc1
ENSMUSG00000033634.8	8.71285	-3.77656	1.66493	-2.2683	0.0233112	0.839572	Nat8f2
ENSMUSG00000025650.14	251.619	1.16488	0.513825	2.26707	0.0233861	0.839572	Col7a1
ENSMUSG00000024500.21	55.4145	-1.08388	0.478114	-2.26698	0.0233915	0.839572	Ppp2r2b
ENSMUSG00000051177.17	213.664	-0.817398	0.36087	-2.26508	0.0235078	0.839572	Plcb1
ENSMUSG00000015957.13	57.2085	-1.24631	0.551035	-2.26177	0.0237116	0.839572	Wnt11
ENSMUSG00000002190.14	17.0372	-1.3856	0.612667	-2.26158	0.0237231	0.839572	Clgn
ENSMUSG00000046844.7	129.518	-1.46883	0.649528	-2.26138	0.0237355	0.839572	Vat1l
ENSMUSG00000026207.17	624.675	-0.699313	0.309279	-2.26111	0.0237526	0.839572	Speg
ENSMUSG00000091476.9	16.911	-1.45161	0.642544	-2.25916	0.0238735	0.839572	Catspere2
ENSMUSG00000036752.5	24829	-0.306437	0.135669	-2.25871	0.0239014	0.839572	Tubb4b
ENSMUSG00000029761.17	5581.6	-0.95386	0.422386	-2.25826	0.0239292	0.839572	Cald1
ENSMUSG00000030102.12	1131.52	-0.408649	0.180983	-2.25794	0.0239495	0.839572	Itpr1
ENSMUSG00000037541.23	332.33	-0.802059	0.355427	-2.25661	0.0240326	0.839572	Shank2
ENSMUSG00000095730.4	17.3222	-2.02951	0.901402	-2.2515	0.0243536	0.839572	Vmn2r29
ENSMUSG00000024261.7	77.3986	-1.147	0.509729	-2.25022	0.0244349	0.839572	Syt4
ENSMUSG00000020183.12	1080.75	-0.751912	0.334161	-2.25015	0.0244395	0.839572	Cpm
ENSMUSG00000044134.10	3060.48	0.31595	0.140429	2.24989	0.0244561	0.839572	Pheta1
ENSMUSG00000056035.9	29.6702	-1.81556	0.807278	-2.24899	0.0245131	0.839572	Cyp3a11
ENSMUSG00000073988.14	19.7248	-1.0542	0.468781	-2.2488	0.024525	0.839572	Ttpa
ENSMUSG00000055485.7	203.115	-0.792702	0.352631	-2.24797	0.0245782	0.839572	Soga1
ENSMUSG00000031298.16	49.2874	-1.28191	0.571077	-2.24473	0.0247857	0.839572	Adgrg2
ENSMUSG00000053769.6	703.736	0.534676	0.238356	2.24318	0.0248851	0.839572	Lysmd1
ENSMUSG00000031887.14	4351.06	0.449971	0.200645	2.24262	0.0249211	0.839572	Tradd
ENSMUSG00000035107.14	258.724	-0.630615	0.281252	-2.24217	0.0249502	0.839572	Dcbld2
ENSMUSG00000021922.18	15.9799	-2.69491	1.2023	-2.24146	0.0249965	0.839572	Itih4
ENSMUSG00000035699.9	3789.8	-0.864347	0.386361	-2.23715	0.0252765	0.839572	Slc51a
ENSMUSG00000033906.6	249.397	-0.428799	0.191776	-2.23594	0.0253556	0.839572	Zdhhc15
ENSMUSG00000048329.8	846.933	0.441351	0.197459	2.23515	0.0254073	0.839572	Mfsd6l
ENSMUSG00000114378.2	10.3033	1.60258	0.717126	2.23472	0.0254355	0.839572	Gm49355
ENSMUSG00000028713.18	3007.56	-1.25495	0.5617	-2.2342	0.0254702	0.839572	Cyp4b1
ENSMUSG00000014837.16	176.625	-0.701594	0.314084	-2.23378	0.0254976	0.839572	Matcap1
ENSMUSG00000056856.15	9.22431	-2.55239	1.14285	-2.23335	0.0255256	0.839572	Jakmip3
ENSMUSG00000030319.9	285.022	-0.437898	0.196115	-2.23286	0.0255582	0.839572	Cand2
ENSMUSG00000039607.18	322.038	-0.737454	0.330434	-2.23177	0.0256299	0.839572	Rbms3
ENSMUSG00000052151.13	8183.17	0.439818	0.197196	2.23036	0.0257236	0.839572	Plpp2
ENSMUSG00000032030.18	1206.66	-0.276961	0.124185	-2.23022	0.0257326	0.839572	Cul5
ENSMUSG00000035020.12	5.60619	1.64044	0.73593	2.22907	0.0258091	0.839572	Epgn
ENSMUSG00000036686.17	1825.24	0.292649	0.131407	2.22704	0.0259449	0.839572	Cc2d1a
ENSMUSG00000000884.18	153.68	0.526578	0.236456	2.22696	0.0259499	0.839572	Gnb1l
ENSMUSG00000001333.10	46.4329	-1.35005	0.606306	-2.22668	0.0259689	0.839572	Sync
ENSMUSG00000053279.9	12507.2	-0.823629	0.369897	-2.22665	0.0259709	0.839572	Aldh1a1
ENSMUSG00000079157.5	25.144	-1.23318	0.554031	-2.22583	0.0260258	0.839572	Nalf1
ENSMUSG00000040274.12	1643.47	-0.68006	0.305543	-2.22574	0.0260316	0.839572	Cdk6
ENSMUSG00000020866.18	176.796	-1.68509	0.757652	-2.2241	0.0261419	0.839572	Cacna1g
ENSMUSG00000044349.17	371.517	-0.915839	0.411921	-2.22334	0.026193	0.839572	Snhg11
ENSMUSG00000042215.9	349.052	-0.574077	0.258333	-2.22224	0.0262673	0.839572	Bag2
ENSMUSG00000055385.13	67.3344	-1.19107	0.536041	-2.22197	0.0262854	0.839572	Rnf212
ENSMUSG00000071192.7	58.1577	1.00602	0.452917	2.22121	0.0263368	0.839572	Wfikkn1
ENSMUSG00000044017.17	200.82	-1.26238	0.569626	-2.21616	0.0266805	0.839572	Adgrd1
ENSMUSG00000046709.19	39.4371	-1.3356	0.602785	-2.21571	0.0267112	0.839572	Mapk10
ENSMUSG00000027799.13	526.429	-0.475858	0.214768	-2.21568	0.0267131	0.839572	Nbea
ENSMUSG00000029992.15	15043.5	-0.710523	0.320691	-2.2156	0.0267186	0.839572	Gfpt1
ENSMUSG00000028542.18	773.109	-0.670117	0.302697	-2.21382	0.0268413	0.839572	Slc6a9
ENSMUSG00000025909.17	4.5293	-2.42182	1.09437	-2.21299	0.0268982	0.839572	Sntg1
ENSMUSG00000014846.13	1123.31	-0.874173	0.395239	-2.21176	0.0269836	0.839572	Tppp3
ENSMUSG00000019772.6	838.898	-0.99372	0.449375	-2.21134	0.0270125	0.839572	Vip
ENSMUSG00000036854.15	333.863	-1.07124	0.484665	-2.21026	0.0270869	0.839572	Hspb6
ENSMUSG00000021373.17	399.812	-0.989446	0.447956	-2.2088	0.0271886	0.839572	Cap2
ENSMUSG00000003411.11	121.62	-0.820547	0.371658	-2.2078	0.0272582	0.839572	Rab3b
ENSMUSG00000046338.5	3.32945	3.9513	1.79067	2.20661	0.0273415	0.839572	Gpat2
ENSMUSG00000064367.1	46522.8	-1.11296	0.50467	-2.20533	0.0274312	0.839572	mt-Nd5
ENSMUSG00000028483.14	406.389	-0.515083	0.233573	-2.20524	0.0274375	0.839572	Snapc3
ENSMUSG00000060780.3	50.1756	-2.31398	1.04937	-2.20511	0.0274464	0.839572	Lrrtm1
ENSMUSG00000025461.12	39.4594	0.968961	0.439726	2.20356	0.0275556	0.839572	Scart1
ENSMUSG00000001663.11	912.278	-0.818037	0.371261	-2.2034	0.0275663	0.839572	Gstt1
ENSMUSG00000044122.16	48.5844	-0.738637	0.335395	-2.20229	0.0276449	0.839572	Proca1
ENSMUSG00000048458.9	143.235	-1.05231	0.478218	-2.20049	0.0277723	0.839572	Inka2
ENSMUSG00000084274.3	72.7655	1.17372	0.534134	2.19743	0.0279899	0.839572	Ptma-ps2
ENSMUSG00000026204.16	359.307	-0.921539	0.419439	-2.19708	0.0280149	0.839572	Ptprn
ENSMUSG00000025371.13	3021.11	0.341592	0.155502	2.1967	0.028042	0.839572	Chmp6
ENSMUSG00000069274.4	9.16168	1.63139	0.743426	2.19442	0.0282055	0.839572	H4c6
ENSMUSG00000027408.8	517.374	1.31561	0.599667	2.1939	0.0282425	0.839572	Cpxm1
ENSMUSG00000023806.11	2471.44	0.439707	0.200424	2.19388	0.0282437	0.839572	Rsph3b
ENSMUSG00000052135.9	45.5312	-1.19172	0.543383	-2.19316	0.0282962	0.839572	Foxo6
ENSMUSG00000020542.19	92.4581	-1.90321	0.869755	-2.18822	0.0286539	0.839572	Myocd
ENSMUSG00000032763.12	4120.58	0.532099	0.243254	2.18742	0.0287122	0.839572	Ilvbl
ENSMUSG00000025007.14	1502.85	-0.76612	0.350318	-2.18693	0.0287477	0.839572	Aldh18a1
ENSMUSG00000024140.11	3422.62	-0.604153	0.276322	-2.18641	0.0287857	0.839572	Epas1
ENSMUSG00000041886.8	144.373	0.546378	0.250419	2.18185	0.0291203	0.839572	Macc1
ENSMUSG00000021130.9	79.3836	-0.867055	0.397746	-2.17992	0.0292633	0.839572	Galnt16
ENSMUSG00000046572.11	151.377	-0.615548	0.282453	-2.1793	0.0293097	0.839572	Zfp518b
ENSMUSG00000026587.16	43.1469	-1.87422	0.860189	-2.17885	0.0293429	0.839572	Astn1
ENSMUSG00000044052.4	235.365	1.19562	0.548858	2.17838	0.029378	0.839572	Ccr10
ENSMUSG00000026726.11	196.759	-1.64266	0.754432	-2.17735	0.0294544	0.839572	Cubn
ENSMUSG00000040429.7	323.814	0.647224	0.297389	2.17636	0.0295285	0.839572	Mterf1a
ENSMUSG00000029168.15	55.4279	-1.37837	0.633485	-2.17585	0.0295666	0.839572	Dpysl5
ENSMUSG00000029290.13	1083.38	-0.363398	0.167259	-2.17267	0.0298051	0.839572	Zfp326
ENSMUSG00000009941.11	3.40304	-2.20895	1.0171	-2.17182	0.029869	0.839572	Nxf2
ENSMUSG00000019278.6	4854.04	-1.19951	0.552732	-2.17015	0.0299958	0.839572	Dpep1
ENSMUSG00000022947.9	3307.88	-0.956269	0.44115	-2.16767	0.0301836	0.839572	Cbr3
ENSMUSG00000036585.17	388.335	-0.887997	0.409808	-2.16686	0.0302452	0.839572	Fgf1
ENSMUSG00000020447.6	16.2563	-2.21806	1.02488	-2.16422	0.0304476	0.839572	Npc1l1
ENSMUSG00000020732.14	393.466	-0.920601	0.42543	-2.16393	0.0304698	0.839572	Rab37
ENSMUSG00000079019.3	202.79	0.484175	0.223787	2.16356	0.0304985	0.839572	Insl3
ENSMUSG00000074063.11	944.517	-0.55177	0.25514	-2.16262	0.0305705	0.839572	Osgin1
ENSMUSG00000001349.6	6857.56	-1.25041	0.5782	-2.1626	0.0305721	0.839572	Cnn1
ENSMUSG00000057363.13	1715.92	0.299207	0.138372	2.16234	0.0305919	0.839572	Uxs1
ENSMUSG00000091013.4	4.57233	2.56263	1.18658	2.15967	0.0307986	0.839572	Vmn1r1
ENSMUSG00000054065.13	4963.56	0.46219	0.21408	2.15896	0.0308534	0.839572	Pkp3
ENSMUSG00000094338.2	5.87509	3.07093	1.42255	2.15876	0.0308689	0.839572	H2bc13
ENSMUSG00000059554.13	932.698	0.71812	0.332674	2.15863	0.0308792	0.839572	Ccdc28a
ENSMUSG00000030088.16	1779.21	0.539877	0.250423	2.15586	0.0310945	0.839572	Aldh1l1
ENSMUSG00000103092.2	3.31841	-5.16121	2.3967	-2.15347	0.0312817	0.839572	Pcdha5
ENSMUSG00000050315.15	2356.44	-1.08158	0.502339	-2.15309	0.0313115	0.839572	Synpo2
ENSMUSG00000047904.7	47.4563	-1.49632	0.695108	-2.15264	0.0313469	0.839572	Sstr2
ENSMUSG00000074852.5	157.54	-1.21359	0.56394	-2.15198	0.0313988	0.839572	Hpse2
ENSMUSG00000033880.12	7981.79	-0.389133	0.180889	-2.15122	0.0314585	0.839572	Lgals3bp
ENSMUSG00000097075.4	53.9061	-0.859867	0.399848	-2.15048	0.031517	0.839572	Cdiptos
ENSMUSG00000041313.15	1374.14	-0.497889	0.232192	-2.1443	0.0320089	0.839572	Slc7a1
ENSMUSG00000028383.18	1795.05	-0.564085	0.263174	-2.14339	0.0320819	0.839572	Hsdl2
ENSMUSG00000021759.15	1310.22	-0.550292	0.256792	-2.14295	0.032117	0.839572	Plpp1
ENSMUSG00000037216.6	207.435	-0.342874	0.160036	-2.14248	0.032155	0.839572	Lipt1
ENSMUSG00000025401.10	36056.8	0.772143	0.360451	2.14216	0.0321806	0.839572	Myo1a
ENSMUSG00000027303.19	2521.47	-0.253586	0.118467	-2.14056	0.0323092	0.839572	Ptpra
ENSMUSG00000047021.15	41.0678	-2.03308	0.950253	-2.13952	0.0323939	0.839572	Cfap65
ENSMUSG00000062868.5	2.08994	-3.83958	1.79522	-2.13878	0.0324536	0.839572	Or7g18
ENSMUSG00000018433.15	896.782	-0.417704	0.195451	-2.13714	0.032587	0.839572	Nol11
ENSMUSG00000019230.15	4.72012	2.46345	1.15331	2.13599	0.0326806	0.839572	Lhx9
ENSMUSG00000027249.16	24.8422	-2.37672	1.11299	-2.13544	0.0327253	0.839572	F2
ENSMUSG00000057455.13	41.2048	-1.45174	0.680151	-2.13443	0.0328073	0.839572	Rit2
ENSMUSG00000061911.16	10.868	-1.9767	0.926224	-2.13415	0.0328303	0.839572	Myt1l
ENSMUSG00000116995.3	1118.08	0.382623	0.179342	2.13348	0.0328853	0.839572	Gm21926
ENSMUSG00000029120.11	49.2538	-1.43012	0.670377	-2.1333	0.0329002	0.839572	Ppp2r2c
ENSMUSG00000097327.9	352.626	0.961491	0.45115	2.1312	0.0330727	0.839572	E030030I06Rik
ENSMUSG00000047909.12	1540.2	0.351428	0.164944	2.13059	0.0331232	0.839572	Ankrd16
ENSMUSG00000030428.17	367.12	-1.4561	0.683755	-2.12956	0.033208	0.839572	Ttyh1
ENSMUSG00000022763.19	90.7546	-0.733804	0.344835	-2.12799	0.033338	0.839572	Aifm3
ENSMUSG00000026870.21	3534.15	0.637844	0.299743	2.12797	0.0333396	0.839572	Cutal
ENSMUSG00000096630.3	22.1119	1.56104	0.733871	2.12713	0.0334091	0.839572	Vmn2r26
ENSMUSG00000020325.11	214.6	-0.717726	0.337741	-2.12508	0.0335801	0.839572	Fstl3
ENSMUSG00000040146.10	315.337	-0.530793	0.249872	-2.12426	0.0336484	0.839572	Rgl3
ENSMUSG00000030399.3	295.553	-1.59343	0.750129	-2.12421	0.0336526	0.839572	Ckm
ENSMUSG00000075316.13	18.0796	-1.11326	0.524336	-2.12317	0.0337397	0.839572	Scn9a
ENSMUSG00000011263.17	330.02	-0.425583	0.200562	-2.12195	0.0338417	0.839572	Exoc3l2
ENSMUSG00000049285.5	192.742	0.584318	0.275537	2.12065	0.033951	0.839572	Mblac1
ENSMUSG00000039372.6	25.4586	-1.13239	0.535006	-2.11659	0.0342946	0.839572	Marchf4
ENSMUSG00000038781.8	5127.01	0.449422	0.212337	2.11655	0.0342976	0.839572	Stap2
ENSMUSG00000078451.6	25.6386	-1.34705	0.637103	-2.11434	0.0344861	0.839572	Ppil6
ENSMUSG00000073102.8	54.8549	1.10105	0.520757	2.11432	0.0344876	0.839572	Drc1
ENSMUSG00000022878.6	10.3392	-2.73798	1.29599	-2.11266	0.0346302	0.839572	Adipoq
ENSMUSG00000025194.6	69.7059	-2.07998	0.984675	-2.11235	0.0346566	0.839572	Abcc2
ENSMUSG00000055102.16	2.06494	-3.18047	1.506	-2.11186	0.0346983	0.839572	Zfp819
ENSMUSG00000006362.17	951.774	-0.793988	0.375979	-2.11179	0.0347048	0.839572	Cbfa2t3
ENSMUSG00000029185.15	1954.47	-0.584833	0.276961	-2.11161	0.0347202	0.839572	Fam114a1
ENSMUSG00000021179.9	867.715	0.412151	0.195225	2.11116	0.0347588	0.839572	Nrde2
ENSMUSG00000041079.13	801.716	0.421622	0.199716	2.11111	0.0347626	0.839572	Rwdd2b
ENSMUSG00000048489.13	170.872	1.15387	0.546645	2.11082	0.0347879	0.839572	Depp1
ENSMUSG00000040009.7	53.2121	-0.90969	0.431133	-2.11	0.0348585	0.839572	Gnaz
ENSMUSG00000060621.7	24.7679	-1.07019	0.507343	-2.1094	0.03491	0.839572	Nkpd1
ENSMUSG00000028035.14	1082.25	-0.527679	0.250232	-2.10875	0.0349659	0.839572	Dnajb4
ENSMUSG00000046908.6	144.287	1.64062	0.778765	2.1067	0.0351437	0.839572	Ltb4r1
ENSMUSG00000103472.2	33.8325	-1.3173	0.625446	-2.10617	0.0351892	0.839572	Pcdhga7
ENSMUSG00000036330.13	179.968	-0.712389	0.338482	-2.10466	0.0353209	0.839572	Slc18a1
ENSMUSG00000047454.13	777.65	-0.76855	0.365225	-2.10432	0.0353507	0.839572	Gphn
ENSMUSG00000014773.14	903.358	0.669675	0.318472	2.10278	0.035485	0.839572	Dll1
ENSMUSG00000078588.11	70.4516	1.25597	0.597337	2.10262	0.035499	0.839572	Ccdc24
ENSMUSG00000028289.13	179.671	-1.8042	0.858235	-2.10222	0.0355336	0.839572	Epha7
ENSMUSG00000034573.15	338.589	-0.615187	0.292641	-2.10219	0.0355365	0.839572	Ptpn13
ENSMUSG00000029674.14	307.751	-0.478229	0.227606	-2.10112	0.0356303	0.839572	Limk1
ENSMUSG00000038580.14	3172.82	0.708424	0.337212	2.10083	0.035656	0.839572	Sct
ENSMUSG00000049556.6	15.6671	-0.998039	0.475166	-2.1004	0.0356935	0.839572	Lingo1
ENSMUSG00000078193.3	104.46	1.24694	0.593804	2.09992	0.0357359	0.839572	Gm2000
ENSMUSG00000036782.14	110.592	-1.13832	0.542239	-2.0993	0.0357903	0.839572	Klhl13
ENSMUSG00000095737.6	469.993	5.74972	2.73933	2.09895	0.0358209	0.839572	Igkv11-125
ENSMUSG00000020156.17	2506.47	0.727058	0.34651	2.09823	0.0358846	0.839572	Pwwp3a
ENSMUSG00000049252.18	5.49932	-3.61238	1.72212	-2.09764	0.0359369	0.839572	Lrp1b
ENSMUSG00000002588.14	5.5977	-4.135	1.97149	-2.0974	0.0359586	0.839572	Pon1
ENSMUSG00000036826.15	180.908	0.913285	0.43549	2.09714	0.0359809	0.839572	Igflr1
ENSMUSG00000022838.15	140.3	1.09739	0.52333	2.09693	0.0359997	0.839572	Eaf2
ENSMUSG00000026828.12	318.518	-1.1382	0.542931	-2.0964	0.0360465	0.839572	Galnt5
ENSMUSG00000058914.13	110.545	-1.62606	0.775707	-2.09623	0.036062	0.839572	C1qtnf3
ENSMUSG00000064280.15	16.8653	-1.67338	0.79902	-2.09429	0.0362345	0.839572	Ccdc146
ENSMUSG00000090264.2	5530.17	0.619309	0.295771	2.09388	0.0362706	0.839572	Eif4ebp3
ENSMUSG00000039672.13	17.0319	-1.88643	0.90101	-2.09368	0.0362883	0.839572	Kcne2
ENSMUSG00000002396.9	1654.1	0.429851	0.205624	2.09047	0.0365759	0.839572	Ocel1
ENSMUSG00000053199.14	335.867	-1.23128	0.589626	-2.08823	0.0367767	0.839572	Arhgap20
ENSMUSG00000028857.17	1802.74	0.507998	0.243297	2.08797	0.0368003	0.839572	Tmem222
ENSMUSG00000048655.18	2.45566	2.48068	1.18826	2.08765	0.0368291	0.839572	Ccdc169
ENSMUSG00000022861.18	72.0195	-1.00314	0.480671	-2.08695	0.0368926	0.839572	Dgkg
ENSMUSG00000030866.9	884.652	-1.01479	0.486391	-2.08636	0.0369464	0.839572	Ern2
ENSMUSG00000113157.3	2.58093	-4.80183	2.30213	-2.08582	0.0369948	0.839572	Gm48693
ENSMUSG00000072966.12	110.146	-1.04266	0.500039	-2.08515	0.037056	0.839572	Gprasp2
ENSMUSG00000035431.5	128.047	-1.83868	0.881867	-2.08498	0.0370709	0.839572	Sstr1
ENSMUSG00000042097.18	179.851	-1.02979	0.49397	-2.08472	0.0370946	0.839572	Zfp239
ENSMUSG00000042567.21	9.07899	-2.18378	1.04768	-2.08439	0.0371244	0.839572	Nek10
ENSMUSG00000048572.6	1641.15	-1.11606	0.535773	-2.08309	0.0372432	0.839572	Tmem252
ENSMUSG00000046329.15	1065.49	-1.05094	0.50482	-2.08181	0.0373599	0.839572	Slc25a23
ENSMUSG00000018411.18	266.792	-0.758743	0.364554	-2.08129	0.0374071	0.839572	Mapt
ENSMUSG00000022583.13	11.3808	2.99794	1.44217	2.07877	0.0376384	0.839572	Ly6f
ENSMUSG00000035572.17	1088.84	0.311904	0.150084	2.0782	0.0376913	0.839572	Dcaf10
ENSMUSG00000021838.18	319.096	-0.890173	0.428428	-2.07776	0.037731	0.839572	Samd4
ENSMUSG00000027171.11	40.2635	-1.33176	0.641194	-2.077	0.0378016	0.839572	Prrg4
ENSMUSG00000034853.17	1920.05	-0.587976	0.283182	-2.07632	0.0378643	0.839572	Acot11
ENSMUSG00000055235.12	93.2054	0.740078	0.356446	2.07627	0.0378692	0.839572	Wdr86
ENSMUSG00000028182.15	33.7715	-1.24037	0.597592	-2.07561	0.0379304	0.839572	Lrriq3
ENSMUSG00000074968.12	3.87198	-4.15712	2.00321	-2.07523	0.037965	0.839572	Ano3
ENSMUSG00000050370.6	150.263	0.746616	0.359828	2.07493	0.0379933	0.839572	Ch25h
ENSMUSG00000031789.18	18.0059	1.42217	0.685591	2.07437	0.0380447	0.839572	Cngb1
ENSMUSG00000042662.17	3.54539	-2.93691	1.41581	-2.07436	0.0380459	0.839572	Dusp15
ENSMUSG00000028186.15	22.9417	-1.13962	0.549774	-2.07288	0.0381831	0.839572	Uox
ENSMUSG00000022177.10	840.092	0.48385	0.233452	2.07258	0.0382111	0.839572	Haus4
ENSMUSG00000002031.14	1291.03	0.313326	0.151181	2.07252	0.0382167	0.839572	Ift46
ENSMUSG00000026082.12	492.14	-0.398956	0.192508	-2.07241	0.0382272	0.839572	Rev1
ENSMUSG00000047798.16	498.469	1.28856	0.621828	2.07222	0.0382452	0.839572	Cd300lf
ENSMUSG00000045538.7	453.3	0.325504	0.157103	2.07191	0.0382734	0.839572	Ddx28
ENSMUSG00000027965.16	5.64715	-3.09185	1.49256	-2.07151	0.0383111	0.839572	Olfm3
ENSMUSG00000028464.17	11207.4	-0.742175	0.358345	-2.07112	0.0383479	0.839572	Tpm2
ENSMUSG00000039084.9	91.1257	-1.06061	0.512169	-2.07082	0.038376	0.839572	Chad
ENSMUSG00000056481.8	239.7	-0.777445	0.375541	-2.0702	0.0384334	0.839572	Cd248
ENSMUSG00000038026.13	8.60838	1.34011	0.647369	2.07008	0.0384444	0.839572	Kcnj9
ENSMUSG00000054641.11	623.906	-0.846897	0.409195	-2.06967	0.0384836	0.839572	Mmrn1
ENSMUSG00000032558.20	230.466	-0.614125	0.296733	-2.06962	0.038488	0.839572	Nphp3
ENSMUSG00000004865.17	3959.16	-0.222643	0.107599	-2.0692	0.0385277	0.839572	Srpk1
ENSMUSG00000025262.9	87.1997	-0.983303	0.475417	-2.0683	0.0386122	0.839572	Fam120c
ENSMUSG00000073876.4	11.3645	2.78201	1.3452	2.06809	0.0386312	0.839572	Gm13305
ENSMUSG00000002496.11	2631.66	0.306444	0.148198	2.06781	0.0386582	0.839572	Tsc2
ENSMUSG00000070732.3	9.95908	1.9234	0.930371	2.06735	0.0387014	0.839572	Rbm44
ENSMUSG00000029726.17	2888.47	0.477102	0.230792	2.06724	0.0387115	0.839572	Mepce
ENSMUSG00000070469.13	118.636	-1.71668	0.830679	-2.0666	0.0387721	0.839572	Adamtsl3
ENSMUSG00000021824.14	4453.79	-0.49453	0.239346	-2.06617	0.038812	0.839572	Ap3m1
ENSMUSG00000031434.16	242.007	-0.510779	0.247245	-2.06588	0.0388394	0.839572	Morc4
ENSMUSG00000054640.17	3240.61	-0.519077	0.25129	-2.06565	0.0388617	0.839572	Slc8a1
ENSMUSG00000030154.11	14.5855	-1.61206	0.780477	-2.06548	0.0388775	0.839572	Klrb1f
ENSMUSG00000021536.8	93.7555	-0.447051	0.216515	-2.06476	0.038946	0.839572	Adcy2
ENSMUSG00000046834.8	5.1421	-3.21674	1.55798	-2.06468	0.0389529	0.839572	Krt1
ENSMUSG00000030257.17	730.994	-0.613411	0.297121	-2.06452	0.0389687	0.839572	Srgap3
ENSMUSG00000028909.18	346.743	1.07533	0.520929	2.06425	0.0389941	0.839572	Ptpru
ENSMUSG00000036123.9	2896.78	-1.9168	0.928588	-2.06421	0.0389978	0.839572	Slc9a3
ENSMUSG00000048218.7	349.416	-0.837251	0.405747	-2.06348	0.0390671	0.839572	Amigo2
ENSMUSG00000030796.18	294.622	0.569442	0.275999	2.0632	0.0390933	0.839572	Tead2
ENSMUSG00000040283.15	72.2727	-0.76395	0.370347	-2.0628	0.0391319	0.839572	Btnl9
ENSMUSG00000074139.9	23.5436	-2.18465	1.05911	-2.06272	0.0391395	0.839572	1700057G04Rik
ENSMUSG00000078591.2	12.2656	-2.34995	1.13977	-2.06177	0.0392297	0.839572	Hs3st4
ENSMUSG00000012187.14	1.81234	-3.62301	1.75788	-2.06101	0.0393025	0.839572	Mogat1
ENSMUSG00000032064.18	292.242	-0.927638	0.45043	-2.05945	0.0394514	0.839572	Dixdc1
ENSMUSG00000039716.13	51.7271	-1.71749	0.834064	-2.05919	0.0394762	0.839572	Dock3
ENSMUSG00000031668.15	1502.32	-0.388908	0.188882	-2.059	0.0394946	0.839572	Eif2ak3
ENSMUSG00000034071.16	24.0409	-1.07063	0.520071	-2.05862	0.0395308	0.839572	Zfp551
ENSMUSG00000028958.16	1272.66	0.478186	0.23249	2.0568	0.0397053	0.839572	Tmub1
ENSMUSG00000027187.11	4005.46	-0.549473	0.26717	-2.05664	0.0397209	0.839572	Cat
ENSMUSG00000072664.12	34.2461	0.885713	0.430674	2.05658	0.039727	0.839572	Ugt3a1
ENSMUSG00000044708.6	157.775	-0.370061	0.179966	-2.05629	0.0397548	0.839572	Kcnj10
ENSMUSG00000046856.14	2.83852	2.56104	1.24559	2.05609	0.0397741	0.839572	Cmklr2
ENSMUSG00000057503.7	224.507	1.26965	0.617765	2.05523	0.0398573	0.839572	Or5b106
ENSMUSG00000030554.17	2102.5	-1.04071	0.506636	-2.05415	0.0399616	0.839572	Synm
ENSMUSG00000036009.17	211.519	0.505442	0.246103	2.05379	0.0399965	0.839572	Mettl25
ENSMUSG00000042155.4	923.426	-0.926688	0.451237	-2.05366	0.0400083	0.839572	Klhl23
ENSMUSG00000017299.14	2126.63	0.38917	0.189617	2.0524	0.0401311	0.839572	Dnttip1
ENSMUSG00000031487.6	357.665	0.413381	0.201482	2.0517	0.0401984	0.839572	Brf2
ENSMUSG00000028602.13	24.2977	1.47746	0.720251	2.05131	0.0402368	0.839572	Tnfrsf8
ENSMUSG00000049916.13	120.523	0.540012	0.263328	2.05072	0.0402938	0.839572	2610318N02Rik
ENSMUSG00000108827.4	43.9055	1.41598	0.691448	2.04785	0.0405745	0.839572	Or4f6
ENSMUSG00000025739.14	44.2262	1.66302	0.812403	2.04703	0.0406547	0.839572	Gng13
ENSMUSG00000062593.18	190.679	1.63241	0.797492	2.04693	0.0406645	0.839572	Gm49339
ENSMUSG00000058240.15	1650.17	0.27291	0.133357	2.04647	0.0407105	0.839572	Cryzl1
ENSMUSG00000019232.15	104.519	0.887865	0.433905	2.04622	0.0407347	0.839572	Etnppl
ENSMUSG00000040985.14	13.1133	1.38522	0.677248	2.04536	0.0408191	0.839572	Sun3
ENSMUSG00000050463.10	7.75544	1.26263	0.617354	2.04523	0.040832	0.839572	Krt78
ENSMUSG00000014791.11	2803.71	0.279264	0.136565	2.04492	0.0408629	0.839572	Elmo3
ENSMUSG00000031765.9	10713.5	1.01718	0.497674	2.04387	0.0409664	0.839572	Mt1
ENSMUSG00000060445.12	13.8521	1.8993	0.929639	2.04305	0.0410471	0.839572	Sycp2
ENSMUSG00000094840.6	5266.46	-0.684501	0.335065	-2.04289	0.0410635	0.839572	Muc3a
ENSMUSG00000041774.17	1733.75	0.61406	0.30067	2.04231	0.0411212	0.839572	Ydjc
ENSMUSG00000075520.6	446.282	-0.911254	0.446345	-2.04159	0.0411922	0.839572	Malrd1
ENSMUSG00000024411.12	1089.88	0.965331	0.472857	2.04149	0.0412024	0.839572	Aqp4
ENSMUSG00000023169.16	2568.65	-0.647582	0.317611	-2.03891	0.0414586	0.839572	Slc38a1
ENSMUSG00000040035.15	251.307	-0.70293	0.344788	-2.03873	0.0414768	0.839572	Disp2
ENSMUSG00000041939.15	1142.08	0.430247	0.211162	2.03752	0.0415977	0.839572	Mvk
ENSMUSG00000018830.11	20617.7	-1.36768	0.671252	-2.03751	0.0415992	0.839572	Myh11
ENSMUSG00000027762.7	17.8241	-1.22928	0.603526	-2.03683	0.0416667	0.839572	Sucnr1
ENSMUSG00000042419.9	1195.15	0.696129	0.341787	2.03673	0.0416767	0.839572	Nfkbil1
ENSMUSG00000067750.4	8.17168	2.4631	1.20934	2.03673	0.0416774	0.839572	Khdc1a
ENSMUSG00000068748.8	55.5001	-1.31608	0.646406	-2.036	0.0417504	0.839572	Ptprz1
ENSMUSG00000061079.15	647.427	-0.49195	0.241715	-2.03525	0.0418259	0.839572	Zfp143
ENSMUSG00000090223.3	291.074	-1.6159	0.793979	-2.0352	0.0418312	0.839572	Pcp4
ENSMUSG00000030041.10	15.3295	1.69042	0.830778	2.03475	0.0418765	0.839572	M1ap
ENSMUSG00000038540.15	34.0367	-2.06445	1.01462	-2.0347	0.0418807	0.839572	Tmc3
ENSMUSG00000019326.15	857.95	-1.23764	0.608556	-2.03373	0.041979	0.839572	Aoc3
ENSMUSG00000029161.9	1848.74	-0.942932	0.463657	-2.03369	0.0419833	0.839572	Cgref1
ENSMUSG00000021870.18	4067.13	-0.317135	0.155959	-2.03345	0.0420074	0.839572	Slmap
ENSMUSG00000093803.6	1772.72	0.43562	0.214252	2.03321	0.0420311	0.839572	Ppp2r3d
ENSMUSG00000044254.7	626.905	0.772758	0.380099	2.03304	0.0420481	0.839572	Pcsk9
ENSMUSG00000035864.15	156.915	-1.09055	0.53672	-2.03187	0.0421666	0.839572	Syt1
ENSMUSG00000004655.6	3162.8	-0.802364	0.394934	-2.03164	0.0421902	0.839572	Aqp1
ENSMUSG00000069892.10	269.281	-0.986673	0.485654	-2.03164	0.0421903	0.839572	9930111J21Rik2
ENSMUSG00000071001.5	46.7634	0.785515	0.386881	2.03038	0.042318	0.839572	Hrct1
ENSMUSG00000025925.15	775.132	0.428251	0.211027	2.02937	0.0424209	0.839572	Terf1
ENSMUSG00000034648.10	17.3635	-0.971901	0.479351	-2.02753	0.0426078	0.839572	Lrrn1
ENSMUSG00000037370.14	722.44	-0.385619	0.190202	-2.02742	0.0426193	0.839572	Enpp1
ENSMUSG00000066515.4	2.06531	-3.19603	1.57654	-2.02725	0.042637	0.839572	Klk1b3
ENSMUSG00000056158.15	3.5429	-2.25254	1.11134	-2.02687	0.0426754	0.839572	Car10
ENSMUSG00000040128.10	3707.78	0.420593	0.207667	2.02533	0.0428338	0.839572	Pnrc1
ENSMUSG00000033174.18	4508.52	-0.852431	0.421245	-2.0236	0.0430111	0.839572	Mgll
ENSMUSG00000035713.16	609.985	-0.575686	0.284488	-2.02359	0.0430123	0.839572	Usp35
ENSMUSG00000052928.10	576.687	-0.514361	0.254192	-2.02352	0.04302	0.839572	Ctif
ENSMUSG00000038007.15	597.647	-0.428577	0.211998	-2.02161	0.0432168	0.839572	Acer2
ENSMUSG00000036699.13	79.7225	-1.28478	0.635614	-2.02132	0.0432468	0.839572	Zcchc12
ENSMUSG00000050666.15	253.562	0.551334	0.272928	2.02007	0.0433761	0.839572	Vstm4
ENSMUSG00000068740.15	338.461	-1.18185	0.585056	-2.02007	0.0433765	0.839572	Celsr2
ENSMUSG00000064141.15	43.8081	0.912637	0.451789	2.02005	0.0433782	0.839572	Zfp69
ENSMUSG00000027273.14	204.983	-1.14035	0.564636	-2.01961	0.0434236	0.839572	Snap25
ENSMUSG00000054942.14	1628.99	0.463294	0.229407	2.01953	0.0434323	0.839572	Miga1
ENSMUSG00000026874.11	41.103	-2.31319	1.14553	-2.01932	0.0434539	0.839572	Hc
ENSMUSG00000050944.15	41.3077	0.8909	0.441232	2.01912	0.0434748	0.839572	Efcab5
ENSMUSG00000025648.19	649.199	-0.705474	0.34941	-2.01904	0.0434826	0.839572	Pfkfb4
ENSMUSG00000117789.2	114.706	0.600557	0.297461	2.01894	0.0434933	0.839572	Gm50388
ENSMUSG00000003031.15	4624.19	0.36523	0.180917	2.01877	0.0435113	0.839572	Cdkn1b
ENSMUSG00000031479.10	2626.17	0.565697	0.280232	2.01867	0.0435212	0.839572	Vps36
ENSMUSG00000038011.16	26.0434	-1.39742	0.692508	-2.01791	0.043601	0.839572	Dnah10
ENSMUSG00000040771.15	1689.83	0.744088	0.368884	2.01713	0.0436818	0.839572	Oard1
ENSMUSG00000019320.15	4528.67	0.776314	0.385002	2.01639	0.043759	0.839572	Noxo1
ENSMUSG00000049001.6	47.4674	-1.16314	0.576933	-2.01607	0.0437927	0.839572	Ndnf
ENSMUSG00000030793.5	12114.5	0.703864	0.34919	2.01571	0.0438308	0.839572	Pycard
ENSMUSG00000040724.6	116.159	-0.829934	0.411819	-2.01529	0.0438744	0.839572	Kcna2
ENSMUSG00000087141.2	352.639	-0.6306	0.31292	-2.01521	0.0438828	0.839572	Plcxd2
ENSMUSG00000056073.17	26.6171	-1.8878	0.937071	-2.01458	0.0439488	0.839572	Grik2
ENSMUSG00000030741.16	2332.37	0.214987	0.10673	2.01431	0.0439775	0.839572	Spns1
ENSMUSG00000021275.17	502.385	-0.627445	0.311511	-2.0142	0.043989	0.839572	Tecpr2
ENSMUSG00000014633.16	1024.24	0.852659	0.423593	2.01292	0.0441231	0.839572	Cmc2
ENSMUSG00000015750.16	10224.4	0.391261	0.19441	2.01255	0.0441619	0.839572	Aph1a
ENSMUSG00000071562.7	30.1472	2.75926	1.37147	2.0119	0.0442302	0.839572	Stfa1
ENSMUSG00000092544.9	4.34608	-5.54947	2.75851	-2.01176	0.0442451	0.839572	Gm20422
ENSMUSG00000037440.9	285.164	-0.914267	0.454594	-2.01117	0.0443073	0.839572	Vnn1
ENSMUSG00000114635.2	5.37806	-3.29387	1.63858	-2.0102	0.0444098	0.839572	Gm49392
ENSMUSG00000030701.18	216.904	-1.01432	0.504854	-2.00914	0.0445226	0.839572	Plekhb1
ENSMUSG00000036820.13	2493.92	0.887082	0.441602	2.00878	0.0445602	0.839572	Amdhd2
ENSMUSG00000052062.15	436.871	-0.388501	0.193402	-2.00878	0.0445609	0.839572	Pard3b
ENSMUSG00000045275.18	17.3592	-1.21506	0.604903	-2.00868	0.0445711	0.839572	Lca5l
ENSMUSG00000035448.10	55.667	1.3745	0.684358	2.00846	0.0445945	0.839572	Ccr3
ENSMUSG00000066537.6	13.8397	-1.223	0.608951	-2.00836	0.0446046	0.839572	Vmn2r57
ENSMUSG00000034854.9	991.07	-0.628871	0.313136	-2.0083	0.0446118	0.839572	Mfsd12
ENSMUSG00000029454.16	2849.65	0.346886	0.172727	2.00829	0.0446126	0.839572	Mapkapk5
ENSMUSG00000013646.18	1708.67	0.252546	0.125858	2.00659	0.0447936	0.839572	Sh3bp5l
ENSMUSG00000047749.3	170.482	-0.677457	0.337634	-2.00648	0.0448051	0.839572	Zc3hav1l
ENSMUSG00000004383.19	667.502	-0.27601	0.137564	-2.00642	0.0448118	0.839572	Large1
ENSMUSG00000030255.14	415.983	-0.714837	0.356402	-2.0057	0.0448881	0.839572	Sspn
ENSMUSG00000025813.15	292.806	-1.27091	0.633838	-2.0051	0.0449519	0.839572	Homer2
ENSMUSG00000038765.15	1.96007	-3.74188	1.86626	-2.00502	0.0449612	0.839572	Lmx1b
ENSMUSG00000062591.6	199.647	-0.888536	0.443223	-2.00471	0.0449938	0.839572	Tubb4a
ENSMUSG00000020589.18	694.713	-0.606608	0.302648	-2.00433	0.0450343	0.839572	Cyria
ENSMUSG00000048981.2	2.58042	2.51495	1.25535	2.00339	0.0451356	0.839572	Krt31
ENSMUSG00000016283.14	68.9893	-1.47897	0.738285	-2.00325	0.04515	0.839572	H2-M2
ENSMUSG00000040852.7	341.146	-0.659507	0.329552	-2.00122	0.0453682	0.839572	Plekhh2
ENSMUSG00000030922.13	101.509	0.60481	0.302256	2.00099	0.0453939	0.839572	Lyrm1
ENSMUSG00000056553.15	401.775	-1.3647	0.68212	-2.00067	0.0454278	0.839572	Ptprn2
ENSMUSG00000037949.9	3935.43	0.451743	0.226041	1.9985	0.0456623	0.839572	Ano10
ENSMUSG00000030125.12	18.5394	1.31537	0.6582	1.99844	0.045669	0.839572	Lrrc23
ENSMUSG00000048992.10	25573.1	0.382565	0.191437	1.99838	0.0456754	0.839572	Prss32
ENSMUSG00000030034.13	1369.06	0.51677	0.258652	1.99793	0.0457238	0.839572	Ino80b
ENSMUSG00000068617.6	11.8313	-1.59706	0.799421	-1.99777	0.0457415	0.839572	Efcab1
ENSMUSG00000032181.8	149.656	-1.0181	0.509637	-1.9977	0.0457497	0.839572	Scg3
ENSMUSG00000038910.8	4114.97	0.539303	0.269966	1.99767	0.0457522	0.839572	Plcl2
ENSMUSG00000027513.12	4007.01	-1.04146	0.521387	-1.99747	0.0457739	0.839572	Pck1
ENSMUSG00000018427.9	1138.38	0.378295	0.189496	1.99632	0.0458994	0.839572	Ypel2
ENSMUSG00000032109.16	937.08	0.457798	0.229352	1.99605	0.0459282	0.839572	Nlrx1
ENSMUSG00000116378.2	4.166	-5.49127	2.75218	-1.99525	0.0460159	0.839572	Gcat
ENSMUSG00000040152.9	7095.72	1.38329	0.693364	1.99504	0.0460385	0.839572	Thbs1
ENSMUSG00000049489.6	626.368	0.622307	0.312227	1.99312	0.0462481	0.839572	Ccnq
ENSMUSG00000032717.15	169.656	0.737518	0.37017	1.99237	0.04633	0.839572	Mdfi
ENSMUSG00000045532.6	24.1299	-1.13215	0.568421	-1.99175	0.0463981	0.839572	C1ql1
ENSMUSG00000012609.20	378.478	0.357507	0.179522	1.99144	0.0464326	0.839572	Ttll5
ENSMUSG00000048520.17	5.85436	-1.94543	0.976993	-1.99124	0.0464544	0.839572	Fbxl13
ENSMUSG00000079610.10	287.212	0.382403	0.192206	1.98955	0.0466405	0.839572	Ankrd39
ENSMUSG00000024076.11	28.0326	-1.37916	0.693467	-1.98879	0.0467246	0.839572	Vit
ENSMUSG00000050511.2	19.4248	-1.49228	0.750473	-1.98846	0.0467611	0.839572	Oprd1
ENSMUSG00000031098.19	206.423	1.40968	0.708933	1.98845	0.0467615	0.839572	Syt8
ENSMUSG00000001576.16	3274.89	-0.473872	0.238386	-1.98783	0.0468302	0.839572	Ergic1
ENSMUSG00000028246.14	46.7749	-1.02531	0.515964	-1.98718	0.0469029	0.839572	Faxc
ENSMUSG00000039116.8	174.779	-0.564086	0.284088	-1.9856	0.0470773	0.839572	Adgrg6
ENSMUSG00000063268.13	1827.18	0.559842	0.281963	1.98552	0.0470867	0.839572	Parp10
ENSMUSG00000062312.6	10687.6	0.205306	0.103422	1.98513	0.0471299	0.839572	Erbb2
ENSMUSG00000040525.14	4144.2	0.455591	0.22956	1.98463	0.047186	0.839572	Cblc
ENSMUSG00000014668.16	2733.91	0.225058	0.11355	1.98201	0.047478	0.839572	Chfr
ENSMUSG00000023960.14	1397.82	-0.820899	0.414488	-1.98052	0.0476456	0.839572	Enpp5
ENSMUSG00000032115.15	5547.61	-0.361033	0.182319	-1.98023	0.0476777	0.839572	Hyou1
ENSMUSG00000024678.7	395.606	-0.439233	0.221827	-1.98007	0.0476953	0.839572	Ms4a4d
ENSMUSG00000030324.9	7.87083	2.10603	1.06411	1.97915	0.0477991	0.839572	Rho
ENSMUSG00000043531.17	19.1502	-1.00168	0.506116	-1.97915	0.0477991	0.839572	Sorcs1
ENSMUSG00000051748.3	85.5752	2.90148	1.46628	1.9788	0.0478383	0.839572	Wfdc21
ENSMUSG00000004612.10	110.449	0.984265	0.497585	1.97809	0.047919	0.839572	Nkg7
ENSMUSG00000046747.9	9.66865	1.78719	0.903734	1.97756	0.0479784	0.839572	Gm9812
ENSMUSG00000117357.2	21.3021	-1.12586	0.569423	-1.97719	0.0480206	0.839572	Gm41675
ENSMUSG00000048022.12	40.7037	-1.87429	0.948176	-1.97673	0.0480722	0.839572	Tmem229a
ENSMUSG00000056832.15	70.6754	-0.75708	0.382997	-1.97673	0.0480725	0.839572	Ttc26
ENSMUSG00000038622.9	820.041	0.446922	0.226097	1.97668	0.0480777	0.839572	Med30
ENSMUSG00000073650.10	25.547	0.940657	0.475925	1.97648	0.0481005	0.839572	Catip
ENSMUSG00000010721.16	707.189	-0.601825	0.304504	-1.97641	0.0481084	0.839572	Lmbr1
ENSMUSG00000041730.15	1.21234	-3.71824	1.88176	-1.97594	0.0481614	0.839572	Drgx
ENSMUSG00000037977.7	11.2293	-1.18915	0.601839	-1.97585	0.0481714	0.839572	6430571L13Rik
ENSMUSG00000029268.15	1.59804	4.13773	2.09427	1.97574	0.0481844	0.839572	Ugt2a2
ENSMUSG00000026463.18	2057.49	-1.09382	0.553783	-1.97518	0.0482482	0.839572	Atp2b4
ENSMUSG00000022055.8	90.2584	-1.10522	0.559597	-1.97503	0.0482644	0.839572	Nefl
ENSMUSG00000027470.10	1.62244	-4.13841	2.09596	-1.97447	0.0483284	0.839572	Mylk2
ENSMUSG00000031971.16	172.291	0.325457	0.164853	1.97422	0.0483562	0.839572	Ccsap
ENSMUSG00000020108.5	2972.49	0.597387	0.30271	1.97346	0.0484427	0.839572	Ddit4
ENSMUSG00000026611.18	23.8657	-0.999246	0.506345	-1.97345	0.0484443	0.839572	Spata17
ENSMUSG00000042156.17	247.172	-0.778119	0.394346	-1.97319	0.0484742	0.839572	Dzip1
ENSMUSG00000030403.10	20144.8	0.453736	0.230122	1.97172	0.0486417	0.839572	Vasp
ENSMUSG00000055003.15	5.71715	-1.49384	0.758561	-1.96931	0.0489179	0.839572	Lrtm2
ENSMUSG00000024304.15	188.914	-0.656242	0.333359	-1.96858	0.0490019	0.839572	Cdh2
ENSMUSG00000049676.15	38.9669	-0.744095	0.378072	-1.96813	0.0490529	0.839572	Catsperg1
ENSMUSG00000034919.3	3820.58	0.349073	0.177368	1.96807	0.0490598	0.839572	Ttc22
ENSMUSG00000032845.17	71.7754	0.586577	0.298054	1.96802	0.0490652	0.839572	Alpk2
ENSMUSG00000090015.10	505.598	-0.444647	0.225979	-1.96764	0.049109	0.839572	Gm15446
ENSMUSG00000094942.8	78.0465	-0.550685	0.279958	-1.96703	0.0491802	0.839572	Gm3604
ENSMUSG00000024985.21	3906.32	0.357841	0.181926	1.96696	0.0491877	0.839572	Tcf7l2
ENSMUSG00000024073.17	3334.58	0.221566	0.112749	1.96513	0.0493994	0.839572	Birc6
ENSMUSG00000039899.6	4368.03	-0.413958	0.210658	-1.96507	0.0494067	0.839572	Fgl2
ENSMUSG00000030590.16	7280.76	0.664319	0.33809	1.96492	0.0494236	0.839572	Fam98c
ENSMUSG00000043505.9	324.755	1.11719	0.568838	1.96399	0.0495318	0.839572	Gimap5
ENSMUSG00000050241.9	20.2297	-0.864893	0.440771	-1.96223	0.049736	0.839572	Klre1
ENSMUSG00000025277.15	2722.08	-0.761196	0.38804	-1.96164	0.0498041	0.839572	Abhd6
ENSMUSG00000021999.10	17.5945	-1.9395	0.989012	-1.96105	0.0498731	0.839572	Cpb2
ENSMUSG00000039405.8	2049.68	-0.657875	0.335521	-1.96075	0.0499078	0.839572	Prss23
ENSMUSG00000013593.13	20658.6	0.770985	0.393323	1.96018	0.0499745	0.839572	Ndufs2
ENSMUSG00000044788.11	76.3699	-0.731852	0.37342	-1.95986	0.0500118	0.839572	Fads6
ENSMUSG00000062110.15	457.656	0.568136	0.28998	1.95923	0.0500862	0.839572	Scfd2
ENSMUSG00000035278.10	2330.48	0.642624	0.328098	1.95864	0.0501554	0.839572	Plekhj1
ENSMUSG00000062074.8	3.32697	-2.18763	1.11711	-1.95829	0.0501964	0.839572	Ccn6
ENSMUSG00000073758.11	679.434	0.66169	0.337917	1.95814	0.0502132	0.839572	Sh3d21
ENSMUSG00000028664.15	2473.32	-0.455693	0.232752	-1.95785	0.0502476	0.839572	Ephb2
ENSMUSG00000090733.7	3694.73	0.814986	0.416754	1.95555	0.0505176	0.839572	Rps27
ENSMUSG00000107023.3	2226.29	0.472712	0.241746	1.95541	0.0505344	0.839572	Gm42715
ENSMUSG00000038119.16	394.804	-0.642694	0.328812	-1.95459	0.0506311	0.839572	Cdon
ENSMUSG00000006007.15	1.40859	3.95491	2.02361	1.95438	0.0506565	0.839572	Pdc
ENSMUSG00000068417.9	3928.9	0.690988	0.353582	1.95425	0.0506714	0.839572	Pnp2
ENSMUSG00000032289.16	710.717	-0.705929	0.361461	-1.95299	0.0508208	0.839572	Thsd4
ENSMUSG00000052727.7	514.34	-0.602344	0.308498	-1.95251	0.0508782	0.839572	Map1b
ENSMUSG00000096914.4	167.424	-0.85945	0.44019	-1.95245	0.0508843	0.839572	Galntl6
ENSMUSG00000054051.8	720.794	-0.44408	0.227689	-1.95039	0.0511302	0.839572	Ercc6
ENSMUSG00000023073.3	1774.45	-2.21893	1.13821	-1.9495	0.0512362	0.839572	Slc10a2
ENSMUSG00000036062.14	104.958	-0.753048	0.38633	-1.94923	0.0512675	0.839572	Phf24
ENSMUSG00000074061.5	10.0931	-1.75276	0.899383	-1.94884	0.0513144	0.839572	Fbxw19
ENSMUSG00000028876.8	1.54119	-4.0577	2.08304	-1.94797	0.051418	0.839572	Epha10
ENSMUSG00000032415.15	126.288	0.609118	0.312797	1.94733	0.0514957	0.839572	Ube2cbp
ENSMUSG00000030237.15	5.37334	-2.49165	1.27957	-1.94726	0.0515036	0.839572	Slco1a4
ENSMUSG00000032024.11	1269.05	-0.787106	0.404307	-1.9468	0.0515585	0.839572	Clmp
ENSMUSG00000026208.10	12072.9	-0.827371	0.425054	-1.94651	0.0515941	0.839572	Des
ENSMUSG00000041406.15	194.944	0.396488	0.203716	1.94628	0.051621	0.839572	BC055324
ENSMUSG00000004698.12	317.913	-0.4745	0.243871	-1.9457	0.0516908	0.839572	Hdac9
ENSMUSG00000021765.10	206.56	-1.31041	0.6735	-1.94567	0.0516949	0.839572	Fst
ENSMUSG00000062373.9	1319.89	-0.517874	0.266255	-1.94503	0.0517711	0.839572	Tmem65
ENSMUSG00000019699.17	374.795	-0.69669	0.358658	-1.94249	0.0520777	0.839572	Akt3
ENSMUSG00000020911.15	126057	0.629991	0.324332	1.94243	0.0520853	0.839572	Krt19
ENSMUSG00000053111.14	14.0153	-1.35724	0.698767	-1.94234	0.0520962	0.839572	Fank1
ENSMUSG00000038583.14	203.485	-1.29834	0.668817	-1.94125	0.0522283	0.839572	Pln
ENSMUSG00000016503.19	2550.55	0.425436	0.219169	1.94113	0.0522421	0.839572	Gtf3a
ENSMUSG00000018822.8	28.6766	-1.57625	0.812228	-1.94065	0.0523013	0.839572	Sfrp5
ENSMUSG00000037236.17	5129.27	-0.250244	0.128983	-1.94012	0.0523646	0.839572	Matr3
ENSMUSG00000031365.14	520.078	-0.360225	0.185678	-1.94005	0.0523738	0.839572	Zfp275
ENSMUSG00000095538.2	2.34976	-4.66292	2.40354	-1.94002	0.0523772	0.839572	Gm21983
ENSMUSG00000064345.1	36568	-0.813967	0.419569	-1.94001	0.0523789	0.839572	mt-Nd2
ENSMUSG00000046031.8	127.796	1.06749	0.550289	1.93987	0.0523958	0.839572	Calhm6
ENSMUSG00000030806.7	118.424	-0.984598	0.507681	-1.9394	0.0524524	0.839572	Stx1b
ENSMUSG00000017724.15	303.546	0.696435	0.359117	1.9393	0.0524651	0.839572	Etv4
ENSMUSG00000030409.17	3820.91	-0.878608	0.453338	-1.93809	0.0526128	0.839572	Dmpk
ENSMUSG00000041837.5	996.015	0.382065	0.197178	1.93767	0.0526637	0.839572	Pdcd7
ENSMUSG00000068699.13	1055.89	-0.74344	0.383679	-1.93766	0.0526644	0.839572	Flnc
ENSMUSG00000036639.13	1188.83	0.653675	0.337516	1.93672	0.0527795	0.839572	Nudt1
ENSMUSG00000039943.17	472.806	-0.830717	0.429164	-1.93566	0.0529089	0.839572	Plcb4
ENSMUSG00000038208.14	1412.64	0.313136	0.161838	1.93487	0.0530059	0.839572	Pgap3
ENSMUSG00000066319.7	28.1187	-1.04544	0.540321	-1.93485	0.0530091	0.839572	Rtp3
ENSMUSG00000063077.16	2776.61	-0.346892	0.179308	-1.93462	0.053037	0.839572	Kif1b
ENSMUSG00000079597.3	2243.59	3.54999	1.83525	1.93433	0.0530723	0.839572	Cstdc4
ENSMUSG00000022651.7	766.307	2.08736	1.07977	1.93316	0.0532161	0.839572	Retnlg
ENSMUSG00000021257.15	348.019	-0.46714	0.241838	-1.93162	0.0534061	0.839572	Angel1
ENSMUSG00000012350.16	6093.71	-0.68528	0.354968	-1.93054	0.0535402	0.839572	Ehf
ENSMUSG00000114133.2	116.407	1.6443	0.851802	1.93037	0.0535605	0.839572	Btf3l4b
ENSMUSG00000074179.12	8.26212	1.90577	0.987323	1.93024	0.053577	0.839572	Gsta5
ENSMUSG00000052726.17	32.6115	-1.14945	0.595504	-1.93022	0.0535801	0.839572	Kcnt2
ENSMUSG00000059327.10	39.4043	-1.25365	0.649737	-1.92948	0.0536719	0.839572	Eda
ENSMUSG00000089665.3	17.3847	1.43077	0.741542	1.92946	0.053674	0.839572	Fcor
ENSMUSG00000049516.10	1194.91	-0.432168	0.224049	-1.9289	0.0537438	0.839572	Spty2d1
ENSMUSG00000034210.15	1945.49	-0.389728	0.202069	-1.92869	0.0537692	0.839572	Efcab14
ENSMUSG00000006576.17	287.71	-1.01647	0.527051	-1.9286	0.0537803	0.839572	Slc4a3
ENSMUSG00000090210.8	138.346	-0.595769	0.309133	-1.92722	0.0539521	0.839572	Itga10
ENSMUSG00000056054.10	4001.85	3.1921	1.65818	1.92506	0.0542221	0.839572	S100a8
ENSMUSG00000027189.17	1345.55	-0.59202	0.307587	-1.92472	0.0542642	0.839572	Trim44
ENSMUSG00000025572.19	4078.33	0.744056	0.386702	1.9241	0.0543414	0.839572	Tmc6
ENSMUSG00000048480.6	13.0382	2.94572	1.53142	1.92352	0.0544145	0.839572	Cxcr1
ENSMUSG00000035551.7	3.90162	-2.44822	1.27304	-1.92313	0.0544632	0.839572	Igfbpl1
ENSMUSG00000045316.6	3636.84	0.48102	0.250166	1.92281	0.0545043	0.839572	Fahd1
ENSMUSG00000021468.9	2531.04	0.236724	0.123148	1.92227	0.0545714	0.839572	Sptlc1
ENSMUSG00000041482.18	120.785	-0.634958	0.330354	-1.92206	0.0545988	0.839572	Piezo2
ENSMUSG00000026723.11	196.885	-0.807423	0.420192	-1.92155	0.0546618	0.839572	Trdmt1
ENSMUSG00000034126.6	556.494	-0.441393	0.229717	-1.92146	0.0546736	0.839572	Pomt2
ENSMUSG00000041660.9	30.9538	-1.49165	0.776327	-1.92142	0.0546783	0.839572	Bbox1
ENSMUSG00000053964.18	173474	0.807119	0.420207	1.92077	0.054761	0.839572	Lgals4
ENSMUSG00000032615.15	686.419	0.374031	0.194788	1.9202	0.0548328	0.839572	Nt5m
ENSMUSG00000081948.5	68.8753	0.712281	0.371227	1.91872	0.0550197	0.839572	Or4s2
ENSMUSG00000046541.10	198.889	-0.836475	0.436018	-1.91844	0.055055	0.839572	Zfp526
ENSMUSG00000115483.2	1.39519	3.25799	1.69839	1.91829	0.0550745	0.839572	Gm9732
ENSMUSG00000024084.9	191.552	-0.720249	0.375569	-1.91775	0.0551422	0.839572	Qpct
ENSMUSG00000030739.19	34506.9	0.394617	0.205797	1.9175	0.055174	0.839572	Myh14
ENSMUSG00000033327.19	2171.35	-0.925591	0.482794	-1.91715	0.0552184	0.839572	Tnxb
ENSMUSG00000042249.12	444.232	-0.557303	0.290698	-1.91712	0.0552222	0.839572	Grk3
ENSMUSG00000061576.16	55.5663	-1.12242	0.585542	-1.91689	0.0552518	0.839572	Dpp6
ENSMUSG00000091541.3	3.71322	1.90269	0.993185	1.91574	0.0553978	0.839572	Vmn1r9
ENSMUSG00000062743.10	154.863	-1.06071	0.553692	-1.91571	0.0554018	0.839572	Zfp677
ENSMUSG00000039270.10	454.658	-0.707149	0.369156	-1.91558	0.0554183	0.839572	Megf9
ENSMUSG00000045875.14	6.6395	-1.64588	0.859359	-1.91524	0.0554624	0.839572	Adra1a
ENSMUSG00000055322.17	3874.93	-0.927887	0.484682	-1.91443	0.0555659	0.839572	Tns1
ENSMUSG00000023391.9	4.89041	-1.59311	0.832442	-1.91378	0.0556487	0.839572	Dlx2
ENSMUSG00000024228.13	465.088	-0.824061	0.430698	-1.91332	0.0557076	0.839572	Nudt12
ENSMUSG00000006218.5	16.9011	-1.44352	0.754547	-1.91309	0.0557367	0.839572	Fam131c
ENSMUSG00000025193.15	548.25	0.585795	0.306282	1.9126	0.055799	0.839572	Cutc
ENSMUSG00000102697.2	15.2403	-2.82766	1.47847	-1.91255	0.0558052	0.839572	Pcdhac2
ENSMUSG00000028926.16	140.728	-0.563416	0.294605	-1.91245	0.055819	0.839572	Cdk14
ENSMUSG00000033216.10	819.768	-0.45486	0.237848	-1.9124	0.0558252	0.839572	Eefsec
ENSMUSG00000050705.16	2598.78	0.230685	0.12069	1.91138	0.0559556	0.839572	2310061I04Rik
ENSMUSG00000048647.10	89.7882	-0.912339	0.477325	-1.91136	0.0559584	0.839572	Exd1
ENSMUSG00000034898.18	253.201	-0.651328	0.340966	-1.91024	0.0561022	0.839572	Filip1
ENSMUSG00000051390.11	1739.95	0.217006	0.113652	1.90939	0.0562117	0.839572	Zbtb22
ENSMUSG00000032086.13	622.862	-0.838317	0.439235	-1.90858	0.0563158	0.839572	Bace1
ENSMUSG00000015217.12	2117.44	0.381162	0.19982	1.90753	0.0564524	0.839572	Hmgb3
ENSMUSG00000026676.8	679.303	-0.402031	0.210899	-1.90627	0.0566148	0.839572	Ccdc3
ENSMUSG00000041817.15	33.3502	-0.735817	0.386025	-1.90614	0.0566323	0.839572	Fam169a
ENSMUSG00000031485.16	1740.94	-0.399464	0.209771	-1.90429	0.0568722	0.839572	Plpbp
ENSMUSG00000034875.6	5311.69	0.393523	0.206705	1.90379	0.0569373	0.839572	Nudt19
ENSMUSG00000074358.10	1230.13	0.601404	0.315959	1.90342	0.0569854	0.839572	Ccdc61
ENSMUSG00000037995.16	4082.78	0.670668	0.352487	1.90268	0.0570826	0.839572	Igsf9
ENSMUSG00000032572.10	2561.36	0.758962	0.398958	1.90236	0.0571239	0.839572	Col6a4
ENSMUSG00000022791.20	6376.46	0.508145	0.267118	1.90232	0.0571292	0.839572	Tnk2
ENSMUSG00000026358.14	344.345	-0.680454	0.357774	-1.90191	0.0571826	0.839572	Rgs1
ENSMUSG00000028750.13	166.65	0.859879	0.452123	1.90187	0.057188	0.839572	Pla2g2c
ENSMUSG00000047369.18	195.688	1.00082	0.526419	1.90118	0.0572787	0.839572	Dnah14
ENSMUSG00000024070.16	714.117	-0.421958	0.221961	-1.90104	0.0572964	0.839572	Prkd3
ENSMUSG00000039849.7	2418.04	0.422529	0.222346	1.90032	0.0573907	0.839572	Pcif1
ENSMUSG00000056228.11	1286.68	0.327932	0.172597	1.89999	0.0574349	0.839572	Cars2
ENSMUSG00000024517.18	88.1912	-1.84858	0.973002	-1.89987	0.0574501	0.839572	Grp
ENSMUSG00000021850.15	135.029	-0.88647	0.46669	-1.89948	0.057501	0.839572	ccdc198
ENSMUSG00000030546.15	11.9994	-2.15315	1.1342	-1.89839	0.0576448	0.839572	Plin1
ENSMUSG00000062017.16	16.7331	-1.30233	0.686024	-1.89837	0.0576469	0.839572	Abca14
ENSMUSG00000035578.17	565.885	1.21796	0.64174	1.89791	0.0577085	0.839572	Iqcg
ENSMUSG00000017723.12	3156.42	0.746789	0.393532	1.89766	0.057741	0.839572	Wfdc2
ENSMUSG00000013846.11	1940.27	-0.91969	0.484758	-1.89722	0.0577995	0.839572	St3gal1
ENSMUSG00000064115.14	17.4103	-1.29319	0.681655	-1.89713	0.057811	0.839572	Cadm2
ENSMUSG00000006642.4	146.475	-0.782168	0.412408	-1.89659	0.0578822	0.839572	Tcf23
ENSMUSG00000006345.11	650.252	-1.02945	0.542837	-1.89643	0.0579029	0.839572	Ggt1
ENSMUSG00000033952.15	462.289	0.510798	0.269478	1.89551	0.0580251	0.839572	Aspm
ENSMUSG00000002108.11	735.663	0.442068	0.233219	1.8955	0.0580258	0.839572	Nr1h3
ENSMUSG00000041052.9	1.49057	-3.9998	2.11039	-1.8953	0.0580533	0.839572	Slc7a13
ENSMUSG00000075229.12	1169.64	0.44349	0.234046	1.89489	0.0581071	0.839572	Ccdc58
ENSMUSG00000078763.3	191.461	1.09646	0.578817	1.89431	0.0581842	0.839572	Slfn1
ENSMUSG00000021198.17	28.6114	-1.73381	0.915328	-1.8942	0.0581991	0.839572	Unc79
ENSMUSG00000038257.11	2.38349	4.71428	2.49079	1.89269	0.0583991	0.839572	Glra3
ENSMUSG00000020357.4	450.797	-0.447409	0.236439	-1.89228	0.058454	0.839572	Flt4
ENSMUSG00000073785.3	11.0949	-1.68513	0.890937	-1.89141	0.0585698	0.839572	Krtap5-5
ENSMUSG00000028653.17	691.451	0.433365	0.229137	1.89129	0.0585857	0.839572	Trit1
ENSMUSG00000045322.11	121.295	-1.47201	0.778582	-1.89063	0.0586733	0.839572	Tlr9
ENSMUSG00000058192.17	302.106	-0.333529	0.176412	-1.89063	0.0586742	0.839572	Zfp846
ENSMUSG00000019861.16	1378.01	-0.356069	0.188385	-1.89012	0.0587423	0.839572	Gopc
ENSMUSG00000028521.18	6752.98	-0.863329	0.457147	-1.88852	0.0589568	0.839572	Slc35d1
ENSMUSG00000038564.12	1293.01	0.62275	0.329769	1.88844	0.0589666	0.839572	Ift172
ENSMUSG00000018238.7	29.1764	1.24748	0.660616	1.88836	0.0589779	0.839572	Gdf9
ENSMUSG00000058056.17	2113.41	-0.618823	0.327852	-1.88751	0.0590923	0.839572	Palld
ENSMUSG00000066749.4	2.2661	3.37464	1.78901	1.88632	0.059252	0.839572	Or8b9
ENSMUSG00000058287.6	2.54888	-2.43625	1.29154	-1.88631	0.0592532	0.839572	Gm12253
ENSMUSG00000015748.14	1111.63	0.617648	0.327645	1.88511	0.0594149	0.839572	Prpf3
ENSMUSG00000003518.14	1897.94	-0.499918	0.265203	-1.88504	0.0594242	0.839572	Dusp3
ENSMUSG00000055053.19	1632.93	-0.844594	0.448096	-1.88485	0.0594501	0.839572	Nfic
ENSMUSG00000028356.5	139.937	-0.598715	0.317663	-1.88475	0.0594634	0.839572	Ambp
ENSMUSG00000058070.15	1214.2	-0.526923	0.27964	-1.88429	0.0595261	0.839572	Eml1
ENSMUSG00000031930.12	5245.02	0.38587	0.204787	1.88425	0.0595306	0.839572	Wwp2
ENSMUSG00000094271.2	3.34451	2.83843	1.50718	1.88327	0.0596636	0.839572	Gm13290
ENSMUSG00000023224.13	3067.41	-0.496892	0.263867	-1.88311	0.059685	0.839572	Serping1
ENSMUSG00000092035.9	28.4896	-0.834838	0.443347	-1.88304	0.0596955	0.839572	Peg10
ENSMUSG00000021763.18	26.0674	-0.938864	0.498597	-1.88301	0.0596988	0.839572	Cspg4b
ENSMUSG00000025075.15	18.0785	1.02743	0.545748	1.88262	0.0597524	0.839572	Habp2
ENSMUSG00000064147.8	252.3	2.07428	1.10202	1.88225	0.0598018	0.839572	Rab44
ENSMUSG00000024743.17	1173.85	-0.924855	0.49138	-1.88216	0.0598147	0.839572	Syt7
ENSMUSG00000029177.10	1614.36	0.572025	0.303927	1.88211	0.0598211	0.839572	Cenpa
ENSMUSG00000062590.14	288.506	0.498	0.264607	1.88204	0.0598311	0.839572	Armc9
ENSMUSG00000031302.17	55.6102	-1.13207	0.601518	-1.88202	0.0598333	0.839572	Nlgn3
ENSMUSG00000042064.14	8.29704	2.21027	1.17449	1.88189	0.0598507	0.839572	Myo3b
ENSMUSG00000002949.16	2776.28	0.326464	0.173504	1.8816	0.0598907	0.839572	Timm44
ENSMUSG00000057396.8	122.97	-0.583219	0.309982	-1.88146	0.0599095	0.839572	Zfp759
ENSMUSG00000021876.16	5788.92	-0.592722	0.31505	-1.88136	0.059923	0.839572	Rnase4
ENSMUSG00000059891.15	3.84218	3.46952	1.84458	1.88092	0.0599824	0.839572	Tsks
ENSMUSG00000038209.13	32.6946	-1.20405	0.64019	-1.88078	0.0600023	0.839572	Itln1
ENSMUSG00000044860.10	2635.27	-0.980937	0.521614	-1.88058	0.0600291	0.839572	Gm1123
ENSMUSG00000071350.13	265.471	0.47219	0.251106	1.88044	0.0600478	0.839572	Setdb2
ENSMUSG00000102222.2	34.3893	-2.01916	1.0741	-1.87986	0.0601274	0.839572	Pcdhga10
ENSMUSG00000027254.14	322.16	-0.806623	0.42925	-1.87914	0.0602249	0.839572	Map1a
ENSMUSG00000072620.4	1780.85	1.13145	0.602375	1.87831	0.0603381	0.839572	Slfn2
ENSMUSG00000022235.16	2564.14	0.362941	0.193228	1.8783	0.0603398	0.839572	Cmbl
ENSMUSG00000066042.5	339.16	0.511887	0.272536	1.87824	0.0603484	0.839572	Med18
ENSMUSG00000015597.18	724.014	-0.609797	0.324725	-1.87789	0.0603968	0.839572	Zfp318
ENSMUSG00000009563.17	2205.36	0.32213	0.171545	1.87782	0.0604057	0.839572	Tor2a
ENSMUSG00000021950.16	344.284	1.17661	0.62684	1.87705	0.0605109	0.839572	Anxa8
ENSMUSG00000066235.8	330.7	-0.676702	0.360571	-1.87675	0.0605521	0.839572	Pomgnt2
ENSMUSG00000026740.13	1087.83	-0.385899	0.205635	-1.87662	0.0605707	0.839572	Dnajc1
ENSMUSG00000021697.13	173.707	0.534913	0.285123	1.87608	0.060644	0.839572	Depdc1b
ENSMUSG00000060679.15	2516.6	0.596481	0.317994	1.87576	0.0606882	0.839572	Mrps9
ENSMUSG00000024619.9	14004.4	0.238846	0.127355	1.87544	0.0607321	0.839572	Cdx1
ENSMUSG00000035783.10	23516.1	-0.721383	0.384737	-1.875	0.0607923	0.839572	Acta2
ENSMUSG00000049971.18	594.182	-0.744073	0.396884	-1.87478	0.0608223	0.839572	Glt1d1
ENSMUSG00000022722.19	164.879	-0.388252	0.207097	-1.87474	0.0608289	0.839572	Arl6
ENSMUSG00000070348.6	4014.54	-0.349622	0.186502	-1.87463	0.060844	0.839572	Ccnd1
ENSMUSG00000087052.3	10.3151	1.87258	0.999234	1.87401	0.0609287	0.839572	Gm8093
ENSMUSG00000039990.17	1033.17	0.439181	0.234356	1.87399	0.0609311	0.839572	Edrf1
ENSMUSG00000040188.11	8568.94	0.225511	0.120363	1.87358	0.0609881	0.839572	Scamp2
ENSMUSG00000080268.5	2037.25	0.585042	0.312278	1.87347	0.0610036	0.839572	Brms1
ENSMUSG00000100865.4	240.079	0.798726	0.426339	1.87345	0.0610059	0.839572	Gm9320
ENSMUSG00000021798.15	389.477	-0.512671	0.273688	-1.87319	0.0610419	0.839572	Ldb3
ENSMUSG00000025531.15	636.033	-0.361912	0.193246	-1.87281	0.0610952	0.839572	Chm
ENSMUSG00000076731.4	396.592	-1.53654	0.820524	-1.87264	0.0611187	0.839572	Ighv8-12
ENSMUSG00000026888.15	138.013	-0.948678	0.506726	-1.87217	0.0611829	0.839572	Grb14
ENSMUSG00000004561.15	1289.59	0.351511	0.187763	1.8721	0.0611927	0.839572	Mettl17
ENSMUSG00000003657.10	449.96	-1.18408	0.632798	-1.87118	0.0613204	0.839572	Calb2
ENSMUSG00000024112.17	876.743	-0.783764	0.41899	-1.8706	0.0614001	0.839572	Cacna1h
ENSMUSG00000020889.12	2860.8	-0.819655	0.438355	-1.86984	0.0615059	0.839572	Nr1d1
ENSMUSG00000025089.16	119.736	-1.17155	0.626666	-1.8695	0.0615527	0.839572	Gfra1
ENSMUSG00000051147.11	1323.97	0.425816	0.227794	1.8693	0.0615809	0.839572	Nat2
ENSMUSG00000071723.8	166.627	0.507542	0.271631	1.86849	0.0616932	0.839572	Gspt2
ENSMUSG00000043987.19	1123.97	-0.484437	0.259303	-1.86823	0.0617307	0.839572	Cep164
ENSMUSG00000037942.6	1.59074	-4.10145	2.19617	-1.86754	0.0618259	0.839572	Crp
ENSMUSG00000028687.18	123.142	0.492246	0.263645	1.86708	0.061891	0.839572	Mutyh
ENSMUSG00000029466.12	2018.85	0.416727	0.223203	1.86704	0.0618967	0.839572	Anapc7
ENSMUSG00000046108.4	1.62189	-3.46598	1.85662	-1.86683	0.0619258	0.839572	Il17c
ENSMUSG00000020736.13	4485.31	0.591606	0.316918	1.86675	0.0619366	0.839572	Nt5c
ENSMUSG00000020743.16	3108.49	0.384066	0.205741	1.86675	0.0619368	0.839572	Mif4gd
ENSMUSG00000025776.14	20.7426	-1.07689	0.576999	-1.86636	0.0619906	0.839572	Crispld1
ENSMUSG00000021486.8	19262.6	0.511967	0.27436	1.86604	0.0620358	0.839572	Prelid1
ENSMUSG00000043953.13	287.428	1.28137	0.686889	1.86546	0.0621165	0.839572	Ccrl2
ENSMUSG00000114606.2	11.4609	1.92373	1.03191	1.86424	0.0622881	0.839572	Gm7633
ENSMUSG00000022503.11	1653.85	0.17091	0.0917959	1.86185	0.0626243	0.839572	Nubp1
ENSMUSG00000050296.15	3007.81	-0.571858	0.307251	-1.86121	0.0627144	0.839572	Abca12
ENSMUSG00000079357.10	67.1179	0.571049	0.306877	1.86084	0.062767	0.839572	Gm11100
ENSMUSG00000025494.9	2510.05	0.377907	0.203097	1.86072	0.0627837	0.839572	Sigirr
ENSMUSG00000019878.9	443.988	-0.283764	0.152505	-1.86069	0.0627882	0.839572	Hsf2
ENSMUSG00000025498.16	4279.06	-0.732156	0.393538	-1.86045	0.0628221	0.839572	Irf7
ENSMUSG00000056569.12	33.596	1.43441	0.771013	1.86042	0.0628264	0.839572	Mpz
ENSMUSG00000044229.10	205.298	0.640816	0.344555	1.85984	0.0629088	0.839572	Nxpe4
ENSMUSG00000074158.10	188.336	-0.67262	0.361709	-1.85956	0.0629474	0.839572	Zfp976
ENSMUSG00000040767.12	939.024	0.699831	0.37662	1.85819	0.0631426	0.839572	Snrnp25
ENSMUSG00000037628.11	362.715	0.526224	0.283231	1.85794	0.0631782	0.839572	Cdkn3
ENSMUSG00000032480.18	2781.27	0.865091	0.465624	1.85792	0.0631809	0.839572	Dhx30
ENSMUSG00000090290.3	267.426	-0.558776	0.300761	-1.85788	0.0631864	0.839572	Tarbp1
ENSMUSG00000027698.15	3655.45	-0.483611	0.260333	-1.85766	0.0632171	0.839572	Nceh1
ENSMUSG00000032788.16	1385.97	-0.728697	0.392274	-1.85762	0.0632227	0.839572	Pdxk
ENSMUSG00000074129.15	64710.3	0.768589	0.413954	1.8567	0.0633537	0.839572	Rpl13a
ENSMUSG00000048617.17	7.23388	-1.46653	0.790611	-1.85494	0.063605	0.839572	Rtbdn
ENSMUSG00000020623.12	533.178	0.38392	0.206982	1.85484	0.0636185	0.839572	Map2k6
ENSMUSG00000044595.11	77.2051	0.66694	0.359661	1.85436	0.0636878	0.839572	Dnd1
ENSMUSG00000101480.4	10.3003	1.0226	0.551589	1.85391	0.0637514	0.839572	Or4c115
ENSMUSG00000024558.13	42.2721	-1.29796	0.700138	-1.85386	0.0637594	0.839572	Mapk4
ENSMUSG00000027805.17	276.666	-0.637009	0.343638	-1.85372	0.0637792	0.839572	Pfn2
ENSMUSG00000059323.15	1197.63	0.619187	0.334103	1.85328	0.0638416	0.839572	Tonsl
ENSMUSG00000016253.13	2257.09	0.311415	0.168082	1.85276	0.0639166	0.839572	Nelfcd
[truncated: 18,252 more rows]

## Sheet: GSEA_Human_SI_rs483_refvalt
ID	Description	setSize	enrichmentScore	NES	pvalue	p.adjust
[truncated: 932 more rows]

[truncated: 5 more sheets: GSEA_CREM_flfl_CRE_ER_WT_vs_Del, GSEA_CREM_flfl_VilCRE_WT_vs_Del, rs483_RNAseq_Strat_Concodrance, CRE_DEGs, Plasma_Luminex]
